# Supplementary material for: Discrimination and Characterization of the Volatile Organic Compounds in Schizonepetae Spica from Six Regions of China Using HS-GC-IMS and HS-SPME-GC-MS
Source: Molecules. 2022 Jul 8;27(14):4393. doi: 10.3390/molecules27144393 (PMC9319859; doi:10.3390/molecules27144393)
Supplement: Supplementary file 1 [file molecules-27-04393-s001.zip]

Archive with 4 entries (4 files):
- Table S1. Detailed information of all the samples.pdf
- Table S2. Peak area of standard product.csv
- Table S3. Peak area of sample determined by HS-SPME-GC-MS.csv
- Table S4. Peak area of sample determined by HS-GC-IMS.xlsx
