# Supplementary material for: Discrimination and Characterization of the Volatile Organic Compounds in Schizonepetae Spica from Six Regions of China Using HS-GC-IMS and HS-SPME-GC-MS
Source: Molecules. 2022 Jul 8;27(14):4393. doi: 10.3390/molecules27144393 (PMC9319859; doi:10.3390/molecules27144393)
Supplement: Supplementary file 1 [file molecules-27-04393-s001.zip › Table S2. Peak area of standard product.csv]

D:\MassHunter\Data\LC\DATA\shiyan2\B1-1.D Mon Nov 22 23:53:16 2021
Start of data points
4.00153	165817.6
4.00637	80715.31
4.0112	0
4.01603	295.8765
4.02087	4091.157
4.0257	28588.35
4.03052	97878.2
4.03535	270997.9
4.04018	671599.7
4.04502	1450878
4.04985	2856104
4.05468	5287177
4.05952	8985285
4.06435	1.42E+07
4.06918	2.08E+07
4.07402	2.84E+07
4.07885	3.67E+07
4.08368	4.52E+07
4.08852	5.19E+07
4.09335	5.70E+07
4.09818	6.10E+07
4.10302	6.46E+07
4.10785	6.61E+07
4.11268	6.74E+07
4.11752	6.73E+07
4.12235	6.65E+07
4.12718	6.58E+07
4.13202	6.59E+07
4.13685	6.60E+07
4.14168	6.61E+07
4.14652	6.61E+07
4.15135	6.64E+07
4.15618	6.64E+07
4.16102	6.60E+07
4.16585	6.54E+07
4.17068	6.43E+07
4.17552	6.42E+07
4.18035	6.36E+07
4.18518	6.32E+07
4.19002	6.26E+07
4.19487	6.20E+07
4.1997	6.17E+07
4.20453	6.17E+07
4.20937	6.15E+07
4.2142	6.13E+07
4.21903	6.10E+07
4.22387	6.09E+07
4.2287	6.05E+07
4.23353	6.01E+07
4.23837	6.00E+07
4.2432	5.99E+07
4.24803	5.98E+07
4.25287	5.96E+07
4.2577	5.92E+07
4.26253	5.88E+07
4.26737	5.84E+07
4.2722	5.82E+07
4.27703	5.83E+07
4.28187	5.78E+07
4.2867	5.78E+07
4.29153	5.75E+07
4.29637	5.71E+07
4.3012	5.70E+07
4.30603	5.69E+07
4.31087	5.68E+07
4.3157	5.67E+07
4.32053	5.66E+07
4.32537	5.62E+07
4.3302	5.60E+07
4.33503	5.58E+07
4.33987	5.55E+07
4.3447	5.53E+07
4.34953	5.51E+07
4.35437	5.51E+07
4.3592	5.48E+07
4.36403	5.47E+07
4.36887	5.45E+07
4.3737	5.42E+07
4.37853	5.39E+07
4.38337	5.34E+07
4.3882	5.31E+07
4.39303	5.31E+07
4.39787	5.33E+07
4.4027	5.30E+07
4.40753	5.27E+07
4.41237	5.24E+07
4.4172	5.25E+07
4.42203	5.23E+07
4.42687	5.21E+07
4.4317	5.20E+07
4.43653	5.18E+07
4.44137	5.16E+07
4.4462	5.15E+07
4.45103	5.15E+07
4.45587	5.14E+07
4.4607	5.12E+07
4.46553	5.11E+07
4.47037	5.11E+07
4.4752	5.13E+07
4.48003	5.15E+07
4.48487	5.17E+07
4.4897	5.16E+07
4.49453	5.11E+07
4.49937	5.04E+07
4.5042	5.00E+07
4.50903	4.98E+07
4.51387	4.96E+07
4.5187	4.92E+07
4.52353	4.89E+07
4.52837	4.83E+07
4.5332	4.86E+07
4.53803	4.85E+07
4.54287	4.82E+07
4.5477	4.80E+07
4.55253	4.74E+07
4.55737	4.75E+07
4.5622	4.79E+07
4.56703	4.77E+07
4.57187	4.76E+07
4.5767	4.67E+07
4.58153	4.29E+07
4.58637	3.34E+07
4.5912	2.15E+07
4.59603	1.26E+07
4.60087	9101692
4.6057	8286571
4.61053	8057857
4.61537	7981158
4.6202	7872740
4.62503	7796575
4.62987	7853257
4.6347	7671666
4.63953	7555284
4.64437	7612170
4.6492	7607883
4.65403	7569953
4.65887	7530366
4.6637	7528812
4.66853	7409953
4.67337	7518016
4.6782	7463044
4.68303	7448281
4.68787	7425527
4.6927	7370435
4.69753	7398437
4.70237	7388269
4.7072	7330595
4.71203	7244841
4.71687	7284754
4.7217	7330911
4.72653	7358423
4.73137	7265198
4.7362	7229142
4.74103	7266525
4.74587	7287194
4.7507	7298333
4.75553	7293306
4.76037	7213743
4.7652	7152710
4.77003	7236418
4.77487	7245284
4.7797	7158406
4.78453	6935373
4.78937	7109744
4.7942	7068240
4.79903	7060622
4.80387	7117986
4.8087	7087778
4.81353	6983913
4.81837	6911644
4.8232	6977832
4.82803	7035850
4.83287	7005429
4.8377	7089001
4.84253	7101859
4.84737	7056374
4.8522	6869020
4.85703	6904916
4.86187	6950888
4.8667	7159442
4.87153	7286192
4.87637	7429037
4.8812	7394140
4.88603	7275076
4.89087	7249576
4.8957	7225845
4.90053	7228267
4.90537	7319839
4.9102	7466085
4.91503	7450558
4.91987	7317019
4.9247	7216532
4.92952	7101139
4.93435	7080809
4.93918	6959464
4.94402	6985258
4.94885	6946191
4.95368	6904957
4.95852	6715981
4.96335	6986894
4.96818	6974360
4.97302	6905663
4.97785	6845943
4.98268	6822164
4.98752	6825198
4.99235	6845456
4.99718	6840928
5.00202	6807001
5.00685	6870495
5.01168	6884170
5.01652	6911623
5.02135	6931247
5.02618	6877616
5.03102	6879857
5.03585	6922485
5.04068	6935113
5.04552	6859693
5.05035	6747352
5.05518	6721742
5.06002	6700224
5.06485	6659969
5.06968	6679554
5.07452	6754241
5.07935	6968880
5.08418	7193513
5.08902	7172754
5.09385	7412206
5.09868	7314736
5.10352	7190500
5.10835	7036086
5.11318	7089681
5.11802	6858197
5.12285	6985536
5.12768	6957526
5.13252	6899918
5.13735	6931130
5.14218	6866406
5.14702	6765783
5.15185	6762729
5.15668	6633191
5.16152	6774733
5.16635	6764821
5.17118	6696306
5.17602	6565861
5.18085	6609493
5.18568	6636187
5.19052	6646622
5.19535	6631199
5.20018	6606935
5.20502	6517484
5.20985	6539488
5.21468	6569397
5.21952	6656702
5.22435	6629770
5.22918	6551985
5.23402	6477864
5.23885	6457501
5.24368	6500722
5.24852	6476834
5.25335	6463924
5.25818	6492449
5.26302	6518662
5.26785	6502526
5.27267	6431895
5.2775	6410372
5.28233	6423003
5.28717	6444942
5.292	6349077
5.29683	6449425
5.30167	6492616
5.3065	6515724
5.31133	6424574
5.31617	6407493
5.321	6412484
5.32583	6416402
5.33067	6373077
5.3355	6313240
5.34033	6251064
5.34517	6333036
5.35	6270637
5.35483	6240743
5.35967	6170436
5.3645	6173196
5.36933	6219852
5.37417	6223343
5.379	6181789
5.38383	6012572
5.38867	5993420
5.3935	6034324
5.39833	6160615
5.40317	6156612
5.408	6185519
5.41283	6191296
5.41767	6002640
5.4225	6099269
5.42733	6208589
5.43217	6186618
5.437	6000683
5.44183	5853627
5.44667	6086526
5.4515	6144313
5.45633	6118164
5.46117	6019846
5.466	5877790
5.47083	5872246
5.47567	5951493
5.4805	5923006
5.48533	5913994
5.49017	5921029
5.495	5804895
5.49983	5759156
5.50467	5796495
5.5095	5808927
5.51433	5840422
5.51917	5797241
5.524	5749407
5.52883	5700027
5.53367	5691047
5.5385	5691421
5.54333	5645623
5.54817	5553153
5.553	5560048
5.55783	5530082
5.56267	5511088
5.5675	5477666
5.57233	5449019
5.57717	5576464
5.582	5595845
5.58683	5540931
5.59167	5458921
5.5965	5489005
5.60133	5522424
5.60615	5531649
5.61098	5595191
5.61582	5470781
5.62065	5492594
5.62548	5423495
5.63032	5466718
5.63515	5472695
5.63998	5441887
5.64482	5492608
5.64965	5473577
5.65448	5612206
5.65932	5670391
5.66415	5687706
5.66898	5704801
5.67382	5795803
5.67865	5770274
5.68348	5645294
5.68832	5499822
5.69315	5536572
5.69798	5549920
5.70282	5535921
5.70765	5510272
5.71248	5477686
5.71732	5425116
5.72215	5487420
5.72698	5518564
5.73182	5477270
5.73665	5458397
5.74148	5478227
5.74632	5508589
5.75115	5564967
5.75598	5554256
5.76082	5566553
5.76565	5574775
5.77048	5540095
5.77532	5483602
5.78015	5523946
5.78498	5513468
5.78982	5492297
5.79465	5462792
5.79948	5458798
5.80432	5523856
5.80915	5556548
5.81398	5538471
5.81882	5481285
5.82365	5444706
5.82848	5403761
5.83332	5425276
5.83815	5419043
5.84298	5370338
5.84782	5433093
5.85265	5485920
5.85748	5530910
5.86232	5470788
5.86715	5504645
5.87198	5566721
5.87682	5627231
5.88165	5652864
5.88648	5679901
5.89132	5536565
5.89615	5592161
5.90098	5506042
5.90582	5433300
5.91065	5366173
5.91548	5332457
5.92032	5387056
5.92515	5470293
5.92998	5510203
5.93482	5452127
5.93965	5338407
5.94448	5517549
5.94932	5509005
5.95415	5443790
5.95898	5440147
5.96382	5502468
5.96865	5994400
5.97348	9302118
5.97832	2.21E+07
5.98315	5.11E+07
5.98798	9.77E+07
5.99282	1.56E+08
5.99765	2.17E+08
6.00248	2.73E+08
6.0073	3.22E+08
6.01213	3.65E+08
6.01697	3.94E+08
6.0218	3.91E+08
6.02663	3.42E+08
6.03147	2.54E+08
6.0363	1.58E+08
6.04113	8.61E+07
6.04597	4.65E+07
6.0508	2.91E+07
6.05563	2.15E+07
6.06047	1.82E+07
6.0653	1.65E+07
6.07013	1.54E+07
6.07498	1.47E+07
6.07982	1.41E+07
6.08465	1.34E+07
6.08948	1.31E+07
6.09432	1.25E+07
6.09913	1.20E+07
6.10397	1.17E+07
6.1088	1.14E+07
6.11363	1.10E+07
6.11847	1.10E+07
6.1233	1.10E+07
6.12813	1.14E+07
6.13297	1.20E+07
6.1378	1.24E+07
6.14263	1.25E+07
6.14747	1.23E+07
6.1523	1.17E+07
6.15713	1.09E+07
6.16197	9983107
6.1668	9636262
6.17163	9122269
6.17647	8777755
6.1813	8553045
6.18613	8392191
6.19097	8174826
6.19582	8022728
6.20065	7952242
6.20548	7911841
6.21032	7783403
6.21515	7684562
6.21998	7711014
6.22482	7838532
6.22965	7696188
6.23448	7494831
6.23932	7496243
6.24415	7494283
6.24898	7334367
6.25382	7111955
6.25865	7020468
6.26348	6812160
6.26832	6682333
6.27315	6662041
6.27798	6780442
6.28282	6628976
6.28765	6654347
6.29248	6600935
6.29732	6684741
6.30215	6756179
6.30698	6757136
6.31182	6732657
6.31665	6722411
6.32148	6708386
6.32632	6658259
6.33115	6626357
6.33598	6557234
6.34082	6565864
6.34565	6414846
6.35048	6401150
6.35532	6630341
6.36015	6681991
6.36498	6643433
6.36982	6582990
6.37465	6665798
6.37948	6648016
6.38432	6673198
6.38915	6619001
6.39398	6635658
6.39882	6546173
6.40365	6545582
6.40848	6445610
6.41332	6306920
6.41815	6365767
6.42298	6348382
6.42782	6337258
6.43265	6331253
6.43748	6286657
6.44232	6321832
6.44715	6283391
6.45198	6204657
6.45682	6233993
6.46165	6282886
6.46648	6302156
6.47132	6320802
6.47615	6237235
6.48098	6169624
6.48582	6192914
6.49065	6191324
6.49548	6241398
6.50032	6316964
6.50515	6326885
6.50998	5849018
6.51482	4641385
6.51965	3309471
6.52448	2312906
6.52932	1839535
6.53415	1622148
6.53898	1423319
6.54382	1340615
6.54865	1249114
6.55348	1224726
6.55832	1231947
6.56315	1209122
6.56798	1231351
6.57282	1267488
6.57765	1344833
6.58248	1370618
6.58732	1357091
6.59215	1279569
6.59698	1270466
6.60182	1243924
6.60665	1186231
6.61148	1159348
6.61632	1127159
6.62115	1127448
6.62598	1127710
6.63082	1107420
6.63565	1128503
6.64048	1140400
6.64532	1119516
6.65015	1118244
6.65498	1097011
6.65982	1092496
6.66465	1078970
6.66948	1063305
6.67432	1064450
6.67915	1071141
6.68398	1141694
6.68882	1097972
6.69365	1083858
6.69848	1075606
6.70332	1072503
6.70815	1013785
6.71297	1015427
6.7178	1007830
6.72263	990838.2
6.72747	957612.6
6.7323	930662.8
6.73713	903449.8
6.74198	925720.1
6.74682	946923
6.75165	970314.3
6.75648	943820.6
6.76132	877193
6.76615	887322.4
6.77098	859917.1
6.77582	914837.1
6.78063	1742325
6.78547	6177325
6.7903	1.83E+07
6.79513	4.29E+07
6.79997	7.43E+07
6.8048	8.92E+07
6.80963	7.49E+07
6.81447	4.73E+07
6.8193	2.91E+07
6.82413	2.22E+07
6.82897	2.04E+07
6.8338	2.06E+07
6.83863	2.18E+07
6.84347	2.36E+07
6.8483	2.51E+07
6.85313	2.63E+07
6.85797	2.72E+07
6.8628	2.80E+07
6.86763	2.86E+07
6.87247	2.89E+07
6.8773	2.92E+07
6.88213	2.95E+07
6.88697	2.97E+07
6.8918	2.99E+07
6.89663	2.97E+07
6.90147	2.93E+07
6.9063	2.89E+07
6.91113	2.87E+07
6.91597	2.83E+07
6.9208	2.80E+07
6.92563	2.78E+07
6.93047	2.77E+07
6.9353	2.76E+07
6.94013	2.74E+07
6.94497	2.71E+07
6.9498	2.68E+07
6.95463	2.66E+07
6.95947	2.59E+07
6.9643	2.65E+07
6.96913	2.62E+07
6.97397	2.58E+07
6.9788	2.56E+07
6.98363	2.55E+07
6.98847	2.53E+07
6.9933	2.52E+07
6.99813	2.52E+07
7.00297	2.51E+07
7.0078	2.53E+07
7.01263	2.59E+07
7.01747	2.65E+07
7.0223	2.69E+07
7.02713	2.72E+07
7.03197	2.72E+07
7.0368	2.69E+07
7.04163	2.64E+07
7.04647	2.59E+07
7.0513	2.53E+07
7.05613	2.47E+07
7.06097	2.40E+07
7.0658	2.37E+07
7.07063	2.33E+07
7.07547	2.34E+07
7.08032	2.30E+07
7.08515	2.28E+07
7.08998	2.27E+07
7.09482	2.25E+07
7.09965	2.24E+07
7.10448	2.22E+07
7.10932	2.20E+07
7.11415	2.18E+07
7.11898	2.17E+07
7.12382	2.15E+07
7.12865	2.14E+07
7.13348	2.13E+07
7.13832	2.12E+07
7.14315	2.09E+07
7.14798	2.09E+07
7.15282	2.07E+07
7.15765	2.05E+07
7.16248	2.04E+07
7.16732	2.02E+07
7.17215	2.00E+07
7.17698	1.99E+07
7.18182	1.99E+07
7.18665	1.98E+07
7.19148	1.96E+07
7.19632	1.94E+07
7.20115	1.94E+07
7.20598	1.93E+07
7.21082	1.91E+07
7.21565	1.89E+07
7.22048	1.89E+07
7.22532	1.90E+07
7.23015	1.88E+07
7.23498	1.87E+07
7.23982	1.86E+07
7.24465	1.86E+07
7.24948	1.85E+07
7.25432	1.84E+07
7.25915	1.84E+07
7.26398	1.83E+07
7.26882	1.81E+07
7.27365	1.79E+07
7.27848	1.77E+07
7.28332	1.75E+07
7.28815	1.75E+07
7.29298	1.75E+07
7.29782	1.74E+07
7.30265	1.75E+07
7.30748	1.75E+07
7.31232	1.74E+07
7.31715	1.72E+07
7.32198	1.70E+07
7.32682	1.69E+07
7.33165	1.68E+07
7.33648	1.70E+07
7.34132	1.70E+07
7.34615	1.70E+07
7.35098	1.70E+07
7.35582	1.70E+07
7.36065	1.72E+07
7.36548	1.71E+07
7.37032	1.70E+07
7.37515	1.68E+07
7.37998	1.69E+07
7.38482	1.69E+07
7.38965	1.67E+07
7.39448	1.64E+07
7.39932	1.61E+07
7.40415	1.60E+07
7.40898	1.59E+07
7.41382	1.58E+07
7.41865	1.57E+07
7.42348	1.57E+07
7.42832	1.57E+07
7.43315	1.55E+07
7.43798	1.54E+07
7.44282	1.53E+07
7.44765	1.53E+07
7.45248	1.52E+07
7.45732	1.51E+07
7.46215	1.51E+07
7.46698	1.51E+07
7.47182	1.50E+07
7.47665	1.49E+07
7.48148	1.49E+07
7.48632	1.49E+07
7.49115	1.49E+07
7.49598	1.51E+07
7.50082	1.51E+07
7.50565	1.49E+07
7.51048	1.48E+07
7.51532	1.46E+07
7.52015	1.45E+07
7.52498	1.43E+07
7.52982	1.42E+07
7.53465	1.41E+07
7.53948	1.41E+07
7.54432	1.41E+07
7.54915	1.42E+07
7.55398	1.42E+07
7.55882	1.44E+07
7.56365	1.47E+07
7.56848	1.48E+07
7.57332	1.48E+07
7.57815	1.47E+07
7.58298	1.45E+07
7.58782	1.42E+07
7.59265	1.41E+07
7.59748	1.40E+07
7.60232	1.38E+07
7.60715	1.37E+07
7.61198	1.35E+07
7.61682	1.35E+07
7.62165	1.36E+07
7.62648	1.36E+07
7.63132	1.35E+07
7.63615	1.31E+07
7.64098	1.32E+07
7.64582	1.32E+07
7.65065	1.31E+07
7.65548	1.34E+07
7.66032	1.38E+07
7.66515	1.43E+07
7.66998	1.50E+07
7.67482	1.57E+07
7.67965	1.66E+07
7.68448	1.76E+07
7.68932	1.77E+07
7.69415	1.72E+07
7.69898	1.65E+07
7.70382	1.55E+07
7.70865	1.45E+07
7.71348	1.39E+07
7.71832	1.35E+07
7.72315	1.34E+07
7.72798	1.40E+07
7.73282	1.61E+07
7.73765	2.21E+07
7.74248	3.63E+07
7.74732	6.45E+07
7.75215	1.12E+08
7.75698	1.80E+08
7.76182	2.66E+08
7.76665	3.61E+08
7.77148	4.58E+08
7.77632	5.50E+08
7.78115	6.19E+08
7.78598	6.50E+08
7.79082	6.26E+08
7.79565	5.40E+08
7.80048	4.06E+08
7.80532	2.64E+08
7.81015	1.53E+08
7.81498	8.56E+07
7.81982	5.30E+07
7.82465	4.00E+07
7.82948	3.58E+07
7.83432	3.61E+07
7.83915	3.79E+07
7.84398	3.95E+07
7.84882	3.98E+07
7.85365	3.78E+07
7.85848	3.45E+07
7.86332	3.07E+07
7.86815	2.66E+07
7.87298	2.31E+07
7.87782	2.08E+07
7.88265	1.93E+07
7.88748	1.82E+07
7.89232	1.74E+07
7.89715	1.68E+07
7.90198	1.63E+07
7.90682	1.57E+07
7.91165	1.55E+07
7.91648	1.52E+07
7.9213	1.48E+07
7.92613	1.47E+07
7.93097	1.46E+07
7.9358	1.44E+07
7.94063	1.42E+07
7.94547	1.40E+07
7.9503	1.39E+07
7.95513	1.39E+07
7.95997	1.37E+07
7.9648	1.37E+07
7.96963	1.38E+07
7.97447	1.39E+07
7.9793	1.41E+07
7.98413	1.41E+07
7.98897	1.41E+07
7.9938	1.40E+07
7.99863	1.39E+07
8.00347	1.35E+07
8.0083	1.33E+07
8.01313	1.32E+07
8.01797	1.29E+07
8.0228	1.28E+07
8.02763	1.26E+07
8.03247	1.25E+07
8.0373	1.22E+07
8.04213	1.21E+07
8.04697	1.21E+07
8.0518	1.23E+07
8.05663	1.20E+07
8.06147	1.20E+07
8.0663	1.22E+07
8.07113	1.20E+07
8.07597	1.18E+07
8.0808	1.18E+07
8.08563	1.16E+07
8.09047	1.16E+07
8.0953	1.15E+07
8.10013	1.15E+07
8.10497	1.15E+07
8.1098	1.13E+07
8.11463	1.13E+07
8.11947	1.13E+07
8.1243	1.12E+07
8.12913	1.12E+07
8.13397	1.10E+07
8.1388	1.10E+07
8.14363	1.09E+07
8.14847	1.10E+07
8.1533	1.08E+07
8.15813	1.07E+07
8.16297	1.06E+07
8.1678	1.07E+07
8.17263	1.06E+07
8.17747	1.04E+07
8.1823	1.03E+07
8.18713	1.02E+07
8.19197	1.02E+07
8.1968	1.01E+07
8.20163	1.00E+07
8.20647	1.02E+07
8.2113	1.03E+07
8.21613	1.02E+07
8.22097	1.02E+07
8.2258	1.02E+07
8.23063	1.01E+07
8.23547	1.02E+07
8.2403	1.03E+07
8.24512	1.03E+07
8.24995	1.03E+07
8.25478	1.02E+07
8.25962	1.01E+07
8.26445	1.00E+07
8.26928	9866688
8.27412	9672584
8.27895	9545668
8.28378	9693686
8.28862	9720926
8.29345	9562222
8.29828	9453033
8.30312	9504456
8.30795	9487134
8.31278	9439201
8.31762	9515746
8.32245	9570206
8.32728	9590738
8.33212	9192243
8.33695	9287980
8.34178	9193075
8.34662	9006445
8.35145	8939723
8.35628	8998460
8.36112	9059963
8.36595	8976152
8.37078	8847805
8.37562	8728914
8.38045	8818068
8.38528	8850610
8.39012	8969100
8.39495	9212167
8.39978	9573401
8.40462	9993363
8.40945	1.05E+07
8.41428	1.09E+07
8.41912	1.09E+07
8.42395	1.07E+07
8.42878	1.04E+07
8.43362	9946245
8.43845	9467527
8.44328	9109983
8.44812	8652952
8.45295	8639832
8.45778	8593981
8.46262	8522823
8.46745	8459643
8.47228	8430607
8.47712	8446487
8.48195	8524493
8.48678	8548476
8.49162	8475089
8.49645	8450940
8.50128	8427435
8.50612	8227320
8.51095	8376570
8.51578	8307996
8.52062	8203953
8.52545	7978013
8.53028	8170088
8.53512	8172192
8.53995	8283621
8.54478	8360700
8.54962	8377774
8.55445	8346102
8.55928	8256057
8.56412	8143058
8.56895	8039923
8.57378	8098364
8.5786	7953697
8.58343	7805930
8.58827	7661177
8.5931	7566820
8.59793	7499594
8.60277	7465855
8.6076	7313548
8.61243	7298663
8.61727	7497826
8.6221	7459645
8.62693	7463107
8.63177	7481683
8.6366	7481892
8.64143	7455704
8.64627	7391804
8.6511	7400302
8.65593	7315867
8.66077	7351590
8.6656	7322915
8.67043	7296137
8.67527	7128286
8.6801	7253091
8.68493	7049938
8.68977	7016335
8.6946	7036240
8.69943	7218955
8.70427	7128828
8.7091	7084618
8.71393	7148728
8.71877	7182059
8.7236	7216253
8.72843	7194305
8.73327	7216910
8.7381	7113345
8.74293	7022822
8.74777	7031438
8.7526	7027126
8.75743	7007489
8.76227	6989174
8.7671	7022869
8.77193	6967263
8.77677	6964344
8.7816	6932903
8.78643	6915344
8.79127	6713866
8.7961	6770746
8.80093	6743636
8.80577	6885129
8.8106	6859027
8.81543	6908718
8.82027	6908563
8.8251	6925372
8.82993	6898771
8.83477	6858689
8.8396	6844330
8.84443	6854288
8.84927	6757999
8.8541	6672705
8.85893	6581055
8.86377	6604646
8.8686	6674067
8.87343	6708319
8.87827	6523451
8.8831	6630247
8.88793	6579100
8.89277	6561257
8.89758	6571795
8.90242	6507450
8.90725	6435708
8.91208	6444019
8.91692	6459484
8.92175	6467228
8.92658	6428661
8.93142	6413894
8.93625	6427745
8.94108	6457657
8.94592	6450636
8.95075	6267246
8.95558	6269771
8.96042	6416677
8.96525	6405028
8.97008	6412620
8.97492	6405402
8.97975	6322027
8.98458	6211684
8.98942	6171865
8.99425	6153351
8.99908	6141778
9.00392	6172510
9.00875	6299196
9.01358	6321367
9.01842	6341176
9.02325	6337630
9.02808	6348480
9.03292	6335857
9.03775	6317358
9.04258	6301527
9.04742	6234090
9.05225	6068523
9.05708	6135209
9.06192	6113179
9.06675	5860496
9.07158	5913970
9.07642	5955775
9.08125	6140358
9.08608	6069730
9.09092	6048495
9.09575	5978200
9.10058	5968522
9.10542	5944768
9.11025	5790270
9.11508	5976827
9.11992	5920800
9.12475	5892739
9.12958	5887324
9.13442	5929485
9.13925	5889863
9.14408	5724767
9.14892	5614484
9.15375	5778660
9.15858	5805452
9.16342	5747042
9.16825	5713608
9.17308	5749961
9.17792	5793799
9.18275	5720776
9.18758	5733137
9.19242	5761048
9.19725	5833571
9.20208	5817202
9.20692	5851672
9.21175	5848274
9.21658	5819191
9.22142	5791054
9.22625	5778928
9.23108	5772361
9.2359	5788771
9.24073	5780206
9.24557	5769793
9.2504	5735838
9.25523	5776787
9.26007	5749002
9.2649	5720707
9.26973	5734057
9.27457	5855890
9.2794	5778727
9.28423	5672133
9.28907	5631077
9.2939	5651394
9.29873	5651954
9.30357	5634798
9.3084	5737449
9.31323	5811637
9.31807	5820478
9.3229	5826556
9.32773	5800611
9.33257	5721654
9.3374	5678282
9.34223	5675252
9.34707	5649461
9.3519	5624855
9.35673	5666681
9.36157	5730399
9.3664	5671652
9.37123	5536387
9.37607	5598710
9.3809	5602908
9.38573	5657756
9.39057	5537401
9.3954	5481281
9.40023	5499078
9.40507	5502917
9.4099	5519444
9.41473	5506683
9.41957	5538304
9.4244	5554185
9.42923	5496051
9.43407	5369981
9.4389	5295074
9.44373	5171821
9.44857	5299239
9.4534	5443903
9.45823	5465400
9.46307	5429384
9.4679	5432473
9.47273	5436511
9.47757	5468326
9.4824	5464718
9.48723	5443755
9.49207	5643665
9.4969	5649257
9.50173	5569940
9.50657	5504003
9.5114	5509323
9.51623	5620201
9.52107	5732669
9.5259	5822600
9.53073	5887814
9.53557	6092058
9.5404	6019142
9.54523	6064174
9.55007	5984558
9.5549	5825249
9.55972	5628286
9.56455	5401392
9.56938	5371315
9.57422	5404892
9.57905	5399816
9.58388	5397973
9.58872	5425040
9.59355	5400691
9.59838	5384648
9.60322	5320023
9.60805	5254214
9.61288	5239553
9.61772	5376291
9.62255	5344949
9.62738	5269724
9.63222	5255407
9.63705	5256546
9.64188	5135213
9.64672	5198126
9.65155	5285718
9.65638	5297407
9.66122	5469978
9.66605	5497377
9.67088	5504612
9.67572	5537164
9.68055	5506311
9.68538	5449163
9.69022	5511282
9.69505	5387866
9.69988	5370098
9.70472	5348034
9.70955	5330484
9.71438	5298391
9.71922	5313096
9.72405	5343994
9.72888	5291061
9.73372	5225136
9.73855	5178577
9.74338	5194169
9.74822	5055967
9.75305	5094211
9.75788	5082117
9.76272	5079268
9.76755	5054886
9.77238	5076803
9.77722	5131422
9.78205	5126803
9.78688	5069410
9.79172	5031015
9.79655	4988178
9.80138	4987505
9.80622	5034937
9.81105	5013445
9.81588	4918567
9.82072	4899765
9.82555	4904436
9.83038	5063415
9.83522	5121113
9.84005	5131153
9.84488	5099479
9.84972	5092188
9.85455	5105558
9.85938	5123107
9.86422	5048135
9.86905	5111311
9.87388	5063138
9.87872	5074511
9.88355	5130118
9.88837	5078601
9.8932	5030056
9.89803	5040779
9.90287	5042074
9.9077	5011934
9.91253	4967165
9.91737	4954711
9.9222	5020902
9.92703	5074866
9.93187	5154494
9.9367	5292476
9.94153	5341334
9.94637	5385330
9.9512	5320196
9.95603	5335754
9.96087	5335295
9.9657	5345591
9.97053	5299342
9.97537	5247274
9.9802	5154177
9.98503	5081546
9.98987	4998450
9.9947	5033437
9.99953	5082351
10.00437	5117297
10.0092	5093513
10.01403	5066714
10.01887	5039792
10.0237	5012972
10.02853	5056931
10.03337	5052261
10.0382	5126471
10.04303	5173920
10.04787	5113662
10.0527	5012437
10.05753	4966252
10.06237	5022183
10.0672	5096788
10.07203	5234997
10.07687	5318951
10.0817	5457075
10.08653	5520648
10.09137	5605304
10.0962	5793749
10.10103	5899431
10.10587	5805129
10.1107	5737145
10.11553	5604137
10.12037	5453888
10.1252	5281781
10.13003	5149247
10.13487	5033715
10.1397	4999412
10.14453	4959854
10.14937	4930344
10.1542	4910828
10.15903	4928109
10.16387	4827175
10.1687	4633555
10.17353	4659490
10.17837	4837119
10.1832	4838718
10.18803	4814856
10.19287	4776957
10.1977	4782683
10.20253	4736931
10.20737	4683580
10.2122	4709544
10.21703	4731686
10.22187	4750471
10.2267	4789353
10.23153	4771894
10.23637	4631898
10.2412	4586165
10.24603	4561137
10.25087	4577563
10.2557	4594377
10.26053	4644946
10.26537	4658553
10.2702	4634336
10.27503	4630428
10.27987	4655482
10.2847	4578735
10.28953	4538403
10.29437	4561642
10.2992	4628917
10.30403	4654785
10.30887	4635958
10.3137	4647495
10.31853	4595193
10.32337	4582018
10.3282	4598308
10.33303	4475182
10.33787	4556396
10.3427	4518471
10.34753	4377876
10.35237	4475728
10.3572	4522423
10.36203	4556415
10.36687	4545229
10.3717	4491344
10.37653	4547697
10.38137	4518989
10.3862	4499907
10.39103	4602461
10.39587	4663555
10.4007	4737186
10.40553	4896103
10.41037	5102858
10.4152	5340385
10.42003	5627569
10.42487	5810544
10.4297	5926581
10.43453	5903788
10.43937	5752888
10.4442	5534315
10.44903	5317177
10.45387	5141703
10.4587	4994078
10.46353	4976133
10.46837	5044050
10.4732	5054531
10.47803	5071972
10.48287	5114020
10.4877	5144717
10.49253	5089603
10.49737	5064076
10.5022	4963706
10.50703	4814039
10.51187	4687896
10.5167	4736544
10.52153	4771926
10.52637	4847050
10.5312	4907401
10.53603	5016452
10.54087	5218975
10.5457	5321687
10.55053	5267200
10.55537	5101413
10.5602	5061809
10.56503	4964048
10.56987	4796427
10.5747	4632923
10.57953	4542598
10.58435	4505798
10.58918	4443622
10.59402	4326282
10.59885	4338476
10.60368	4472649
10.60852	4440131
10.61335	4397607
10.61818	4419743
10.62302	4442437
10.62785	4396763
10.63268	4383034
10.63752	4424254
10.64235	4509120
10.64718	4485674
10.65202	4486778
10.65685	4434650
10.66168	4420573
10.66652	4422580
10.67135	4402960
10.67618	4352792
10.68102	4359025
10.68585	4334744
10.69068	4298947
10.69552	4299635
10.70035	4331214
10.70518	4378930
10.71002	4443099
10.71485	4460135
10.71968	4404932
10.72452	4338683
10.72935	4299698
10.73418	4304745
10.73902	4258661
10.74385	4296614
10.74868	4316841
10.75352	4428576
10.75835	4338524
10.76318	4336148
10.76802	4333683
10.77285	4313573
10.77768	4305914
10.78252	4310692
10.78735	4388182
10.79218	4444433
10.79702	4479255
10.80185	4483043
10.80668	4433824
10.81152	4448690
10.81635	4417434
10.82118	4422054
10.82602	4449040
10.83085	4449104
10.83568	4416397
10.84052	4337760
10.84535	4322252
10.85018	4331203
10.85502	4371435
10.85985	4337840
10.86468	4273593
10.86952	4320474
10.87435	4317445
10.87918	4268624
10.88402	4277100
10.88885	4255299
10.89368	4445127
10.89852	4519232
10.90335	4632668
10.90818	4727019
10.91302	4803071
10.91785	4925583
10.92268	4989548
10.92752	5207533
10.93235	5525696
10.93718	6019427
10.94202	6394473
10.94685	6649074
10.95168	6778530
10.95652	6725415
10.96135	6594595
10.96618	6471160
10.97102	6269608
10.97585	5944108
10.98068	5719562
10.98552	5538428
10.99035	5457893
10.99518	5444729
11.00002	5398425
11.00485	5339515
11.00968	5314882
11.01452	5315648
11.01935	5356368
11.02418	5396537
11.02902	5393505
11.03385	5364408
11.03868	5262259
11.04352	5202652
11.04835	5087019
11.05318	5016511
11.05802	5059241
11.06285	5094378
11.06768	5030619
11.07252	4988672
11.07735	5045902
11.08218	5058609
11.08702	5069217
11.09185	5068857
11.09668	5079468
11.10152	5086135
11.10635	5160205
11.11118	5219424
11.11602	5398171
11.12085	5444774
11.12568	5342291
11.13052	5279513
11.13535	5360710
11.14018	5323683
11.14502	5175354
11.14985	5049912
11.15468	4955753
11.15952	4905656
11.16435	4810497
11.16918	4753584
11.17402	4677145
11.17885	4695822
11.18368	4777290
11.18852	4604698
11.19335	4384270
11.19818	4494366
11.20302	4519135
11.20785	4490438
11.21268	4468180
11.21752	4454861
11.22235	4444552
11.22718	4436972
11.23202	4403958
11.23685	4413210
11.24168	4402068
11.24652	4425636
11.25135	4464750
11.25618	4404775
11.26102	4400886
11.26585	4474542
11.27068	4511561
11.27552	4496733
11.28035	4450770
11.28518	4428574
11.29002	4431375
11.29485	4457748
11.29968	4509122
11.30452	4431266
11.30935	4412345
11.31418	4416612
11.31902	4495728
11.32385	4424017
11.32868	4365932
11.33352	4345869
11.33835	4365564
11.34318	4293644
11.34802	4377606
11.35285	4444512
11.35768	4478742
11.36252	4467893
11.36735	4496408
11.37218	4475507
11.37702	4426378
11.38185	4532498
11.38668	4567356
11.39152	4558627
11.39635	4526576
11.40118	4661190
11.40602	4635335
11.41085	4588624
11.41568	4468876
11.42052	4453337
11.42535	4536736
11.43018	4571424
11.43502	4508998
11.43985	4503241
11.44468	4492754
11.44952	4354055
11.45435	4313158
11.45918	4312314
11.46402	4470742
11.46885	4513326
11.47368	4512841
11.47852	4440882
11.48335	4414117
11.48818	4379497
11.49302	4412272
11.49785	4420241
11.50268	4408976
11.50752	4308382
11.51235	4258609
11.51718	4288368
11.52202	4315430
11.52685	4330689
11.53168	4320152
11.53652	4324965
11.54135	4331753
11.54618	4345417
11.55102	4383665
11.55585	4313984
11.56068	4249914
11.56552	4293102
11.57035	4300373
11.57518	4319935
11.58002	4338583
11.58485	4414611
11.58968	4424375
11.59452	4438785
11.59935	4407581
11.60418	4395254
11.60902	4390003
11.61385	4332518
11.61868	4226882
11.62352	4221364
11.62835	4238122
11.63318	4256521
11.63802	4197785
11.64285	4191265
11.64768	4151748
11.65252	4157810
11.65735	4217569
11.66218	4178553
11.667	4082657
11.67183	3931342
11.67667	4068539
11.6815	4141161
11.68633	4159672
11.69117	4218854
11.696	4171482
11.70083	4122023
11.70567	3880613
11.7105	2991903
11.71533	1899245
11.72017	1034457
11.725	681505.6
11.72983	584410.9
11.73467	587291.9
11.7395	556966.7
11.74433	588142.2
11.74917	608984
11.754	624602.8
11.75883	614840.4
11.76367	590887
11.7685	607013.2
11.77333	593269.5
11.77817	573278.5
11.783	515772.6
11.78783	532404.7
11.79267	522086
11.7975	527138.4
11.80233	530196.4
11.80717	566165.2
11.812	588483.3
11.81683	588842.7
11.82167	563276.8
11.8265	597747.9
11.83133	584542.6
11.83617	604963.9
11.841	586613.7
11.84583	582320.5
11.85067	603238.6
11.8555	575686.9
11.86033	567880.6
11.86517	586445.3
11.87	634579.4
11.87483	622571
11.87967	594654.4
11.8845	584026.9
11.88933	554788
11.89417	580341.1
11.899	568229.4
11.90383	604778.6
11.90867	675948.4
11.9135	803334.8
11.91833	1011607
11.92317	1326037
11.928	1710528
11.93283	2109123
11.93767	2411071
11.9425	2569734
11.94733	2541162
11.95217	2423043
11.957	2127337
11.96183	1781192
11.96667	1451508
11.9715	1239862
11.97633	1089287
11.98117	950896
11.986	790237.8
11.99083	687274.9
11.99567	662420.3
12.0005	659858.1
12.00533	621416.4
12.01017	606284.4
12.015	622637.8
12.01983	607651.2
12.02465	630399.6
12.02948	711133.2
12.03432	772750
12.03915	847361.6
12.04398	897277.6
12.04882	957127.5
12.05365	1043363
12.05848	1074469
12.06332	1062405
12.06815	1123004
12.07298	1154546
12.07782	1107004
12.08265	1093384
12.08748	1042187
12.09232	986791.4
12.09715	945036.1
12.10198	816558.4
12.10682	740802.9
12.11165	693208.2
12.11648	623954.2
12.12132	574266.5
12.12615	548852.9
12.13098	532444.8
12.13582	498184.7
12.14065	489983.8
12.14548	500932.7
12.15032	518645.2
12.15515	531354.8
12.15998	598056.1
12.16482	635769.4
12.16965	666889.6
12.17448	754700.6
12.17932	767453.4
12.18415	784168.2
12.18898	855019.1
12.19382	868937.3
12.19865	889321.5
12.20348	883295.4
12.20832	868754.9
12.21315	837123.3
12.21798	806373.8
12.22282	764918
12.22765	744434
12.23248	666718.9
12.23732	614262.5
12.24215	578216.8
12.24698	591238.4
12.25182	577700.7
12.25665	574352.4
12.26148	533336
12.26632	508415.2
12.27115	505670.1
12.27598	514958.1
12.28082	501043.9
12.28565	496263.3
12.29048	519331.1
12.29532	470235.9
12.30015	446193.6
12.30498	446996.3
12.30982	457716.3
12.31465	477998.3
12.31948	487871.2
12.32432	465707.5
12.32915	456551.4
12.33398	502417.7
12.33882	532477.9
12.34365	556416.2
12.34848	576765
12.35332	569559.7
12.35815	580428.4
12.36298	604752.9
12.36782	641018.1
12.37265	704991.3
12.37748	775574
12.38232	852658.8
12.38715	906946.8
12.39198	939826.6
12.39682	980687.6
12.40165	1049010
12.40648	995538.4
12.41132	931184.8
12.41615	858628.6
12.42098	819517.9
12.42582	794829.8
12.43065	786997.8
12.43548	816289.5
12.44032	844797
12.44515	918181.4
12.44998	915935.3
12.45482	894452.6
12.45965	852458.4
12.46448	792152.4
12.46932	760787.5
12.47415	711696.8
12.47898	668128.7
12.48382	627326.6
12.48865	597165
12.49348	580180.9
12.49832	563488.1
12.50315	514971.7
12.50798	496810.4
12.51282	508237.8
12.51765	522017.3
12.52248	510299.3
12.52732	455179
12.53215	434966.1
12.53698	443643.3
12.54182	460222.1
12.54665	449142.7
12.55148	436930.8
12.55632	435888.8
12.56115	430847.9
12.56598	460070.3
12.57082	478938.3
12.57565	462912.8
12.58048	496443.6
12.58532	543570.1
12.59015	571222
12.59498	631865.9
12.59982	586481.9
12.60465	584358.8
12.60948	568561.9
12.61432	574063.6
12.61915	608058.3
12.62398	594184.5
12.62882	566515.5
12.63365	545168.9
12.63848	586276
12.64332	625148.3
12.64815	668290.4
12.65298	695068.6
12.65782	747599.4
12.66265	825823.3
12.66748	845852.8
12.67232	884791.3
12.67715	874364.8
12.68198	834064.9
12.68682	828547
12.69165	827557.8
12.69648	787111.9
12.70132	801770.9
12.70615	849073.3
12.71098	976222.3
12.71582	1085394
12.72065	1211516
12.72548	1314311
12.73032	1319043
12.73515	1290678
12.73998	1255226
12.74482	1167050
12.74965	1081573
12.75448	1014137
12.75932	939496.6
12.76415	853926.7
12.76898	801163.9
12.77382	770021.8
12.77865	743168.8
12.78348	718151.9
12.78832	693191.1
12.79315	649223
12.79798	635287.9
12.80282	610402.7
12.80765	579074.9
12.81248	555849.4
12.81732	576576.1
12.82213	588275.1
12.82697	581547.9
12.8318	542013.5
12.83663	541295.3
12.84147	526226.5
12.8463	512835.4
12.85113	499530
12.85597	479076.3
12.8608	476962.9
12.86563	472334.1
12.87047	439694.5
12.8753	440541.7
12.88013	433288.3
12.88497	420254
12.8898	423690.9
12.89463	417820.4
12.89947	427524.6
12.9043	426457.9
12.90913	399261.8
12.91397	418288.2
12.9188	422533.1
12.92363	383223.2
12.92847	373888.7
12.9333	378567.3
12.93813	389042.5
12.94297	374137.3
12.9478	382799.9
12.95263	400123.5
12.95747	380133.5
12.9623	369041.7
12.96713	389071.9
12.97197	411614.4
12.9768	396490.6
12.98163	415086.5
12.98647	441336.2
12.9913	425553.8
12.99613	404991.9
13.00097	422190
13.0058	421349.8
13.01063	400202.4
13.01547	397262.2
13.0203	373242.8
13.02513	378707.7
13.02997	385083.4
13.0348	391043.5
13.03963	424393.1
13.04447	489366.3
13.0493	542527.2
13.05413	618010.3
13.05897	722157
13.0638	807165.9
13.06863	946587.3
13.07347	988574
13.0783	999026.8
13.08313	1001207
13.08797	961240.9
13.0928	890838.1
13.09763	854274.2
13.10247	813924.9
13.1073	727811.3
13.11213	671087.6
13.11697	642414.1
13.1218	584665.8
13.12663	554207.8
13.13147	532276.7
13.1363	501827.1
13.14113	466771.3
13.14597	444829.8
13.1508	457267.9
13.15563	447696
13.16047	434146.8
13.1653	424710.9
13.17013	423443.2
13.17497	408087.7
13.1798	399869.1
13.18463	391340.6
13.18947	405669.5
13.1943	416368.6
13.19913	398017.5
13.20397	395019.6
13.2088	397833.7
13.21363	418294.9
13.21847	413119.6
13.2233	441281.8
13.22813	434999.9
13.23297	416085.3
13.2378	384625.4
13.24317	1.35E+07
13.248	1.35E+07
13.25283	1.44E+07
13.25767	1.68E+07
13.2625	2.18E+07
13.26733	3.05E+07
13.27217	4.32E+07
13.277	6.12E+07
13.28183	8.44E+07
13.28667	1.13E+08
13.2915	1.47E+08
13.29633	1.85E+08
13.30117	2.24E+08
13.306	2.62E+08
13.31083	3.01E+08
13.31567	3.41E+08
13.3205	3.80E+08
13.32533	4.19E+08
13.33017	4.56E+08
13.335	4.92E+08
13.33983	5.23E+08
13.34467	5.53E+08
13.3495	5.80E+08
13.35433	6.09E+08
13.35917	6.38E+08
13.364	6.67E+08
13.36883	6.93E+08
13.37367	7.18E+08
13.3785	7.43E+08
13.38333	7.68E+08
13.38817	7.90E+08
13.393	8.11E+08
13.39783	8.34E+08
13.40267	8.56E+08
13.4075	8.74E+08
13.41233	8.82E+08
13.41717	8.54E+08
13.422	7.42E+08
13.42683	5.33E+08
13.43167	3.00E+08
13.4365	1.46E+08
13.44133	8.74E+07
13.44617	8.13E+07
13.451	9.17E+07
13.45583	1.01E+08
13.46067	1.02E+08
13.4655	9.26E+07
13.47033	7.79E+07
13.47517	6.05E+07
13.48	4.48E+07
13.48483	3.33E+07
13.48967	2.57E+07
13.4945	2.12E+07
13.49933	1.85E+07
13.50417	1.69E+07
13.509	1.61E+07
13.51383	1.55E+07
13.51867	1.50E+07
13.52352	1.44E+07
13.52835	1.40E+07
13.53318	1.37E+07
13.53802	1.32E+07
13.54285	1.27E+07
13.54768	1.23E+07
13.55252	1.23E+07
13.55735	1.22E+07
13.56218	1.20E+07
13.56702	1.19E+07
13.57185	1.17E+07
13.57668	1.16E+07
13.58152	1.15E+07
13.58578	945059.4
13.59062	912739.3
13.59545	888605.8
13.60028	828671.4
13.60512	839862
13.60995	869326.6
13.61478	917993.3
13.61962	942900.7
13.62445	1002912
13.62928	1039658
13.63412	1135211
13.63895	1193155
13.64378	1223994
13.64862	1238874
13.65345	1264094
[truncated: 4,657 more rows]
