# Supplementary material for: Discrimination and Characterization of the Volatile Organic Compounds in Schizonepetae Spica from Six Regions of China Using HS-GC-IMS and HS-SPME-GC-MS
Source: Molecules. 2022 Jul 8;27(14):4393. doi: 10.3390/molecules27144393 (PMC9319859; doi:10.3390/molecules27144393)
Supplement: Supplementary file 1 [file molecules-27-04393-s001.zip › Table S3. Peak area of sample determined by HS-SPME-GC-MS.csv]

compund	labal	6.029	6.922	7.257	7.721	7.808	8.335	9.345	10.52	11.003	11.269	11.588	11.999	12.294	12.534	12.758	13.125	13.565	13.797	14.213	14.459	14.672	15.194	16.712	16.949	17.128	18.124	18.404	18.752	18.968	19.055	19.347	19.429	20.004	20.63	22.044	22.395	22.721	23.359	23.586	24.949	25.089	25.408	25.868	26.694	31.553
B1-1	B	212035427	22853796	94445349	99995627	176344743	119440590	61516812	110412596	1555590165	342282413	484952360	128218042	134419640	220658635	1956973818	216695067	14141101832	1810933237	1310600599	101619709	22020421	5674422604	2709312764	94177268	1230162864	46194606	81198784	100644965	0	23249403	49775386	61381808	131193334	139881935	13502105	0	2765564254	20838170	488216782	68413364	590431947	5125086	32411864	36054072	11605766
B1-2	B	190149532.3	14996047.69	80039883.42	94433226.5	160379577.1	108086729.4	37945380.58	102132233.1	1493102738	310238137	432606881.3	106077662.2	119989957.4	195719252.2	1650232542	192905322.5	13108543240	1585130408	1161076953	96294579.79	23473638.25	4885982797	2291243174	81528680.9	1099631813	54751049.64	74816372.56	89483821.94	0	18457427.24	39850198.79	56103931.65	107610097.1	107208915.9	11328782.35	0	2366842805	17424042.84	401704987	53916672.44	450213643	3331792.64	25623218.25	31067986.92	20586833.51
B1-3	B	141552078.5	18034453.41	65745515.29	64550717.41	34100077.56	87986204.89	23937200.24	76754962.75	1413528524	306241041.9	404629156.3	80201343.38	80586818.67	170769559.6	1382375850	147061839.2	12097695992	1698031823	992338259.6	87064430.69	19640100.92	4277801604	2466888455	87095522.57	1088850465	62512307.92	73764025.8	77991612.77	0	13834392.38	31645333.15	69328468.68	131347339.3	227074933.3	8532364.48	0	1932283892	14824604.15	336753556.6	49667180.42	471683137.2	5264095.94	31177166.28	35896108.35	38434607.53
B2-1	B	70186766	29004647	96814171	127825057	221541615	137078480	98149531	63876658	2113568836	497047291	465392802	95863138	47624618	182961613	1765794152	141399508	20126315031	754727843.7	1379049266	129377307	32225631	4623639423	2706922243	113104404	1590943061	116272762	119915250	97428773	0	12702195	39817501	70533784	254120026	1087490431	44991639	0	1798226773	37415759	343227486	50591908	526615231	2936642	31822475	42743280	193849051
B2-2	B	66161031	33160176	96256738	123800544	212494212	164232748	100626281	66764705	1972569398	497857472	435379812	92023554	51688780	189701758	1767517972	191921819	18403534495	777395723.3	1468113650	129281624	29169545	4720566901	2604021770	105138570	1392312002	107891537	105663460	88800578	0	14212553	41801097	64704260	184632211	1020824997	24681937	0	1697068320	28931488	325225441	48998248	511486582	3099868	33103869	32588640	30201234
B2-3	B	68173898.5	31082411.5	96535454.5	125812800.5	217017913.5	150655614	99387906	65320681.5	2043069117	497452381.5	450386307	93943346	49656699	186331685.5	1766656062	166660663.5	19264924763	766061783.5	1423581458	129329465.5	30697588	4672103162	2655472007	109121487	1491627532	112082149.5	112789355	93114675.5	0	13457374	40809299	67619022	219376118.5	1054157714	34836788	0	1747647547	33173623.5	334226463.5	49795078	519050906.5	3018255	32463172	37665960	112025142.5
B3-1	B	65149679	31520707	111806155	138020388	207861652	143353972	73977777	64004790	1982653411	511183946	396949628	103139210	56746038	197228446	1699832084	0	14743568873	645154348.9	1237545740	119910032	24055949	4116248754	2738014243	159882408	1266251329	89852334	88469567	88448324	0	21002021	42912492	61664560	131781883	518875204	13538339	0	1370423971	24365625	262662703	56449279	602439045	8885784	45419705	32891328	14287547
B3-2	B	63520606	33098453	103988064	127582542	204637464	131271563	72198385	68609499	2052576731	493958955	399397936	108016652	74184950	212395481	1791287790	0	15042581295	687154709.2	1237725213	113785620	21141560	4110257074	2766390302	181594786	1304879586	91843493	86102398	94270805	0	21002021	46255935	54389448	131271543	608406812	11322752	0	1475044276	28115125	289950751	58895749	595958565	8609738	40331731	35756135	30903041
B3-3	B	64335142.5	32309580	107897109.5	132801465	206249558	137312767.5	73088081	66307144.5	2017615071	502571450.5	398173782	105577931	65465494	204811963.5	1745559937	0	14893075084	666154529	1237635477	116847826	22598754.5	4113252914	2752202273	170738597	1285565458	90847913.5	87285982.5	91359564.5	0	21002021	44584213.5	58027004	131526713	563641008	12430545.5	0	1422734124	26240375	276306727	57672514	599198805	8747761	42875718	34323731.5	22595294
A1-1	A	103871547	8742207	87935837	86410451	85346775	67038595	62868080	50035624	2309814587	568454808	463844931	0	71499474	138280993	0	0	20439441883	800427759.7	840752210	113372995	36491239	3255922173	2863290221	113198612	1521759263	72399886	127185344	140815104	17658193	27697691	35598203	64916006	488874444	496706581	244688589	2866697	1688923411	59105725	304305784	70111169	565682371	4304819	43141551	61220621	20076865
A1-2	A	91470393	8611684	90457032	96327217	105263997	70506565	61276720	56803546	2333678591	575652663	492469288	0	85657975	145664610	0	0	20608100442	821607105.5	835491700	103338332	19001161	3160650849	2868864203	112101703	1468262048	66663851	133769046	160460845	21000493	37781279	44726294	67389450	494394830	430652336	254307018	4585683	1555971067	60139830	263358187	55164697	526279347	3348299	37561727	46601831	19007169
A1-3	A	97670970	8676945.5	89196434.5	91368834	95305386	68772580	62072400	53419585	2321746589	572053735.5	478157109.5	0	78578724.5	141972801.5	0	0	20523771163	811017432.6	838121955	108355663.5	27746200	3208286511	2866077212	112650157.5	1495010656	69531868.5	130477195	150637974.5	19329343	32739485	40162248.5	66152728	491634637	463679458.5	249497803.5	3726190	1622447239	59622777.5	283831985.5	62637933	545980859	3826559	40351639	53911226	19542017
A2-1	A	27103684	33198291	126000836	112787361	142222837	12860879	116927505	33905194	3694125271	0	636992943	0	25469835	118161183	0	0	30157876494	216610930.2	227851452	110086844	9170124	1844580831	3538200998	141336591	1811180778	15222797	229101580	250407930	80154674	111302268	72632999	29280007	1896604278		1605025365	24715642	14914659	205043713	46628830	24739063	184601945	5420753	13906565	19407349	20895624
A2-2	A	23849033.44	30570222.07	93594795.8	94035842.77	133560477.7	11763910.27	98945233.39	25761521.38	3214701697	0	563853392.2	0	24536176.46	126762518.6	0	0	26957207550	261635867.2	256111925.2	110086844.2	8988111.92	1894078395	3184439331	128187962.6	1587866882	22932659	184723542.1	207510951.7	47445505.04	69619964.23	44758542.92	37596815.82	1494575455	47745402.92	1271904219	18779170.51	9782536.75	186532143	72810503.31	24177413.45	212626327.4	4802397.29	16034737.87	26040953.82	19675706.77
A2-3	A	25476358.72	31884256.54	109797815.9	103411601.9	137891657.4	12312394.64	107936369.2	29833357.69	3454413484	0	600423167.6	0	25003005.73	122461850.8	0	0	28557542022	239123398.7	241981688.6	110086844.1	9079117.96	1869329613	3361320164	134762276.8	1699523830	19077728	206912561	228959440.8	63800089.52	90461116.12	58695770.96	33438411.41	1695589866	23872701.46	1438464792	21747406.26	12348597.88	195787928	59719666.66	24458238.23	198614136.2	5111575.145	14970651.44	22724151.41	20285665.39
A3-1	A	51135570	3747691	58166712	53307715	45342502	20694228	41848727	34741757	2021580701	0	489500874	0	18610324	149884030	0	0	22960908691	400021334.6	413297620	86784740	23449373	2872722844	2371302942	81752825	1348478840	25290310	153555567	145565326	36826967	34694728	42105323	60224445	834293802	78110653	506660139	6118197	970357800	71320483	178886410	78811618	515820185	11770434	41856566	42630609	22258542
A3-2	A	48309859.88	3819587.27	55624422.15	50868737.76	41983847.76	24662717.93	44574323.17	34464102.85	1792243387	0	443310507.4	0	21427525.06	121131880.6	0	0	21118922597	376198452.4	382996022.7	63951298.35	16017435.57	2599832998	2173697184	81267571.7	1174116935	21925801.02	127487389.2	122225445.3	28546017.01	27864269.04	34126999.13	46168247.18	702459564.8	71010451.91	380333386.6	6986155.93	7150498.93	51678200.05	131910008.5	57739099.81	411934001.8	4229013.2	25950555.01	28620709.84	53631084.29
A3-3	A	49722714.94	3783639.135	56895567.08	52088226.38	43663174.88	22678472.97	43211525.09	34602929.93	1906912044	0	466405690.7	0	20018924.53	135507955.3	0	0	22039915644	388109893.5	398146821.3	75368019.18	19733404.29	2736277921	2272500063	81510198.35	1261297887	23608055.51	140521478.1	133895385.6	32686492.01	31279498.52	38116161.07	53196346.09	768376683.4	74560552.46	443496762.8	6552176.465	488754149.5	61499341.53	155398209.3	68275358.91	463877093.4	7999723.6	33903560.51	35625659.42	37944813.15
J1-1	J	56162050	0	54877993	45183760	66851681	38686653	42525939	45399726	1833826226	0	370312751	73993539	70856201	177093057	1088199047	109952920	15297633981	492579623.7	823629983	72031917	15847701	3471983430	1810201322	65642024	927395950	49078765	70103741	61316446	0	0	28435869	30540010	122553163	401299251	5611448	0	988781210	14389671	195839923	44060992	478074747	5946129	31757073	28523680	38187976
J1-2	J	42776483.78	0	38249941.36	42713660.11	73551106.47	37603812.79	46469457.39	41222932.38	1727041069	0	316597529	53247001.09	46965594.19	154788858.7	967919288.8	85400641.74	14340188951	465613883.1	766385014	68741876.93	15051485.76	3339237012	1645467043	36965885.25	737337705	44647307.55	66322753.31	58453241.79	0	0	26224054.39	36448544.92	105948863.7	399169340.3	5611448.4	0	901387419.9	12075983.2	181681503	39661044.14	465450792.7	5132939.02	27091483.76	30024647.83	25079386.14
J1-3	J	49469266.89	0	46563967.18	43948710.06	70201393.74	38145232.9	44497698.2	43311329.19	1780433647	0	343455140	63620270.05	58910897.6	165940957.9	1028059168	97676780.87	14818911466	479096753.4	795007498.5	70386896.97	15449593.38	3405610221	1727834182	51303954.63	832366827.5	46863036.28	68213247.16	59884843.9	0	0	27329961.7	33494277.46	114251013.4	400234295.6	5611448.2	0	945084315	13232827.1	188760713	41861018.07	471762769.8	5539534.01	29424278.38	29274163.92	31633681.07
J2-1	J	69045888	18464225	55032720	57852985	139149662	101704745	62258777	47740582	2220955619	0	391636352	62002838	51629824	153416460	1189869850	124492238	14606762296	662100228	949227019	75614714	18507366	3161450019	1865338914	66606284	909513826	55596668	60587347	68428199	0	0	22701833	29647876	108228149	201898186	12131879	0	1332844701	13335225	256183821	40714663	344201365	2368001	19064704	22002344	32362204
J2-2	J	66686995	18464225	54028152	53969176	122952812	96514107	66567872	46414760	2202855213	0	393503886	56369930	50786249	161640171	1146472421	145971775	15893805556	606369393	891544724	67563553	25213581	3158252839	1834552076	63970416	894114649	32770438	63877587	74249974	0	0	17297900	26686045	126029606	183819957	17171166	0	1232885372	13771223	232430689	38428580	328678809	2368001	16131005	20506881	19885652
J2-3	J	67866441.5	18464225	54530436	55911080.5	131051237	99109426	64413324.5	47077671	2211905416	0	392570119	59186384	51208036.5	157528315.5	1168171136	135232006.5	15250283926	634234810.5	920385871.5	71589133.5	21860473.5	3159851429	1849945495	65288350	901814237.5	44183553	62232467	71339086.5	0	0	19999866.5	28166960.5	117128877.5	192859071.5	14651522.5	0	1282865037	13553224	244307255	39571621.5	336440087	2368001	17597854.5	21254612.5	26123928
J3-1	J	77121914	17064105	53176232	58822236	181498973	105470935	48072211	49398909	2016643343	0	381169233	82727255	77306179	176448336	1176596892	0	14550978526	705880824.7	985186711	82775180	23215066	3168412220	1826157224	66011229	1020878065	38001947	59006715	75172405	0	0	21577734	33313139	134483004	218966459	18994497	0	1399131044	16077697	248889069	30793701	292613688	1855394	16754597	20037213	17747285
J3-2	J	79805043	7541226	55050388	59425061	169100620	89083072	46297371	43248746	1853580027	0	317540614	54204016	45106577	139119434	1034041575	0	13825775123	622976906	894533499	72867556	16545706	3031509358	1671379630	61301944	924724309	39955053	61722291	75664544	0	0	27423258	27659797	132305483	132589178	18627006	0	1344732289	12600607	236639024	37252962	299076430	2157481	17152107	16229736	18183461
J3-3	J	78463478.5	12302665.5	54113310	59123648.5	175299796.5	97277003.5	47184791	46323827.5	1935111685	0	349354923.5	68465635.5	61206378	157783885	1105319234	0	14188376825	664428865.4	939860105	77821368	19880386	3099960789	1748768427	63656586.5	972801187	38978500	60364503	75418474.5	0	0	24500496	30486468	133394243.5	175777818.5	18810751.5	0	1371931667	14339152	242764046.5	34023331.5	295845059	2006437.5	16953352	18133474.5	17965373
N1-1	N	95124476	30976975	89010448	117734610	219210810	113564980	69513711	61427307	2592073505	0	442693625	126545873	89340134	239775003	1652732438	115220969	15727336183	1025373353	1221421446	114207015	28909647	4230241029	2378550013	112129685	1528803753	122940717	89673779	99329979	0	0	43978488	88848511	173912150	1218920784	20258754	0	2127406531	31937057	408711361	72884445	584293584	5699548	45013783	56994386	29330539
N1-2	N	94300848	35929412	82298234	104566273	208417884	107789780	67121813	59843559	2630415433	0	437213688	111859548	79442992	220837898	1597047764	115220969	15598652904	1008566540	1200814516	111907320	28909647	4190655258	2329234221	123792291	1356222952	90435648	75812895	106712674	0	0	45928608	64567697	159575290	893887451	21258746	0	1593729535	29991257	299105968	52173599	507863993	4035107	38682334	29461140	19235765
N1-3	N	94712662	33453193.5	85654341	111150441.5	213814347	110677380	68317762	60635433	2611244469	0	439953656.5	119202710.5	84391563	230306450.5	1624890101	115220969	15662994544	1016969947	1211117981	113057167.5	28909647	4210448144	2353892117	117960988	1442513353	106688182.5	82743337	103021326.5	0	0	44953548	76708104	166743720	1056404118	20758750	0	1860568033	30964157	353908664.5	62529022	546078788.5	4867327.5	41848058.5	43227763	24283152
N2-1	N	60429783	25209075	108255138	141808474	163166528	120506398	64350489	60468449	1684535402	0	369863472	138147608	69038886	205718141	1871948279	141451266	13709989822	750675761.9	1321251800	140234781	31763894	4809367375	2566872546	141922904	1470098148	125040822	64224599	71119003	0	0	40046767	81946665	126538417	1584316213	12906078	0	1768021504	29614545	359005059	66736656	592502900	7270711	41127300	45871527	21673818
N2-2	N	60770918	22542057	99003046	135979901	146698652	91108721	61833793	48286905	1460805395	0	339510683	120996505	63261878	200359256	1769993867	133811425	13428203974	713945810.5	1225836894	150020905	33377811	4566799010	2674782157	103996715	1600456163	144372632	94791290	66883990	0	0	38819755	88229718	118757645	1568974482	15228480	0	1530475259	27106034	312534684	53834988	546856178	8176032	38878959	48964106	28407489
N2-3	N	60600350.5	23875566	103629092	138894187.5	154932590	105807559.5	63092141	54377677	1572670399	0	354687077.5	129572056.5	66150382	203038698.5	1820971073	124631245.5	13569096898	732310786.2	1273544347	145127843	32570852.5	4688083193	2620827352	122959809.5	1535277156	134706727	79507944.5	69001496.5	0	0	39433261	85088191.5	122648031	1576645348	14067279	0	1649248382	28360289.5	335769871.5	60285822	569679539	7723371.5	40003129.5	47417816.5	25040653.5
N3-1	N	116422047	6939791	75722649	80605716	115647531	98759261	44495197	70754972	1663406874	0	331716360	87431885	93467169	193429068	1429706177	137631448	11894346825	1078804350	1271473919	100732761	32036556	4139762433	2462987558	75468347	1173057669	55715566	65901680	85299146	0	0	37449071	54952109	114044176		12481187	0	2240479421	17704090	384638732	60774167	536797784	3994376	31099622	32337242	24906326
N3-2	N	125510997.9	6461609.27	71867702.79	76546361.56	96340891.69	94124077.64	38014059.86	77760237.73	1576771180	0	318902681.4	84558288.97	76272291.51	174346594.1	1371120610	12563134.5	11649736892	1057137202	1232860929	95485031.12	30814950.61	4114986331	2467329045	83787304.51	1176351644	61029332.45	65119942.29	78665175.68	0	0	35041031.53	58790420.18	110313056.5	185660825.7	11945763.24	0	2157002220	17681536.07	368224991.5	56763471.67	535896186.9	4976662.16	26905546.77	29317621.8	20375076.18
N3-3	N	120966522.4	6700700.135	73795175.9	78576038.78	105994211.3	96441669.32	41254628.43	74257604.87	1620089027	0	325309520.7	85995086.99	84869730.26	183887831.1	1400413393	141632328	11772041859	1067970776	1252167424	98108896.06	31425753.31	4127374382	2465158301	79627825.76	1174704657	58372449.23	65510811.15	81982160.84	0	0	36245051.27	56871264.59	112178616.3	92830412.87	12213475.12	0	2198740821	17692813.04	376431861.8	58768819.34	536346985.4	4485519.08	29002584.39	30827431.9	22640701.09
S1-1	S	118456473	15056710	94735435	86214115	100720517	70166386	54261208	57047666	2820838941	0	476725021	72611773	120226675	184992659	1535630253	0	18240245902	1006865642	901117424	85118281	33025315	3822782925	2890468531	111800588	1449177748	57932099	125528957	168649336	0	25136759	40496211	78003892	366323285	180143725	96807057	0	2106272250	44250816	333356140	49625136	572244140	3640980	36266611	52887776	30524243
S1-2	S	107300493	10322145	72764557	75562639	103634514	59376597	40638487	53229464	2615025952	0	394495516	49075352	49412356	136558460	1328029904	0	16616746144	938273037.9	842825955	82938614	31330539	4053129500	2679599860	99716587	1322117098	47321475	115076249	158535362	0	22747660	38194328	59805479	339144735	273277189	70824518	0	1990438894	35491323	310942128	64281368	529217476	2784521	36916800	56128577	24242179
S1-3	S	112878483	12689427.5	83749996	80888377	102177515.5	64771491.5	47449847.5	55138565	2717932447	0	435610268.5	60843562.5	84819515.5	160775559.5	1431830079	0	17428496023	972569340.1	871971689.5	84028447.5	32177927	3937956213	2785034196	105758587.5	1385647423	52626787	120302603	163592349	0	23942209.5	39345269.5	68904685.5	352734010	226710457	83815787.5	0	2048355572	39871069.5	322149134	56953252	550730808	3212750.5	36591705.5	54508176.5	27383211
S2-1	S	62950207	3321046	42812059	41567083	64807142	24151600	0	43248375	1516106071	0	278384224	33628256	55884224	106068225	753680715	0	11727947203	448776983.3	399458466	48620636	0	1925004142	1286117082	39196118	658939382	24339790	52041012	70780949	0	0	13896354	37980825	137872454	32795677	15591589	0	764781632	18005612	137610384	59595831	486872811	3542475	32991654	21056621	23933402
S2-2	S	125510997.9	6461609.27	71867702.79	76546361.56	96340891.69	94124077.64	0	77760237.73	1576771180	0	318902681.4	84558288.97	76272291.51	174346594.1	1371120610	0	11649736892	1057137202	1232860929	95485031.12	0	4114986331	2467329045	83787304.51	1176351644	61029332.45	65119942.29	78665175.68	0	0	35041031.53	58790420.18	110313056.5	185660825.7	11945763.24	0	2157002220	17681536.07	368224991.5	56763471.67	535896186.9	4976662.16	26905546.77	29317621.8	20375076.18
S2-3	S	94230602.44	4891327.635	57339880.9	59056722.28	80574016.85	59137838.82	0	60504306.37	1546438626	0	298643452.7	59093272.49	66078257.76	140207409.6	1062400662	0	11688842048	752957092.6	816159697.5	72052833.56	0	3019995237	1876723063	61491711.26	917645513.2	42684561.23	58580477.15	74723062.34	0	0	24468692.77	48385622.59	124092755.3	109228251.4	13768676.12	0	1460891926	17843574.04	252917687.8	58179651.34	511384498.9	4259568.58	29948600.39	25187121.4	22154239.09
S3-1	S	80795714	4008847	72602135	73501588	55232445	64192535	34013583	49965778	1929946135	0	373324672	35869455	68956119	139721230	1250084492	0	18004085004	709053850.8	816115886	99740528	24152216	3932513682	2485199294	87366435	1406047780	56492037	114092413	121643854	0	16284924	37008493	67063512	314476028	131384775	70785928	0	1740880785	35040203	278616754	31167022	407908139	2860412	22244770	28805082	27278002
S3-2	S	80747133.73	4008847.49	68808011.55	69603341.21	66943530.39	72177035.03	42204809.41	53008647.28	1797542937	0	356772722.7	46475253.34	79172603.15	145179518.9	1211263067	0	14747328721	677538801.8	795435596.4	89391167.61	24054763.96	4138725517	2187089934	72571040.1	1183308405	47604748.26	87750994.54	101168067.2	0	13820944.07	33244307.7	55021515.66	201269139.1	125040679.3	34613747.01	0	1705705379	21979112.17	270167124.1	32386126.11	380137673.1	3404796.3	23315941.01	30569392.36	45842607.61
S3-3	S	80771423.87	4008847.245	70705073.28	71552464.61	61087987.7	68184785.02	38109196.21	51487212.64	1863744536	0	365048697.4	41172354.17	74064361.08	142450374.4	1230673780	0	16375706862	693296326.3	805775741.2	94565847.81	24103489.98	4035619599	2336144614	79968737.55	1294678092	52048392.63	100921703.8	111405960.6	0	15052934.04	35126400.35	61042513.83	257872583.5	128212727.2	52699837.51	0	1723293082	28509657.59	274391939	31776574.06	394022906.1	3132604.15	22780355.51	29687237.18	36560304.81
Z1-1	Z	91839758	0	59298484	57471742	49394884	117049205	60142679	55451782	1931994237	409794935	405367593	51907030	49035006	183709949	1335093505	0	20299996741	754721565.5	1309319215	109117180	31628507	3780708623	2031589372	82058879	1328123639	63256200	91748949	72874347	4247359	4200779	22357651	37270828	226642944	178660974	47068688	0	1345802255	21991817	242105193	37315922	283934062	0	13857484	24913433	23321793
Z1-2	Z	76489819.32	0	54745775.98	56967461.6	55794582.62	102165798.6	52840682.91	51567857.72	1813534306	384368592.8	374891140.3	47304305.17	27165169.39	175577878.7	1258922800	0	18866167787	699282806.7	1182268967	98089028.49	28753402.7	3589477604	1857080968	71964685.3	1195498688	33274034.8	85258891.05	70545461.32	7848827.05	6317615.52	19584607.37	34375970.75	211068902.2	77393732.93	46179258.2	0	1108103595	23827848.56	203508345.6	32634337.06	252270031	0	13501835.44	21901277.27	26195266.2
Z1-3	Z	84164788.66	0	57022129.99	57219601.8	52594733.31	109607501.8	56491680.96	53509819.86	1872764271	397081763.9	390129366.7	49605667.59	38100087.7	179643913.9	1297008152	0	19583082264	727002186.1	1245794091	103603104.2	30190954.85	3685093113	1944335170	77011782.15	1261811164	48265117.4	88503920.03	71709904.16	6048093.025	5259197.26	20971129.19	35823399.38	218855923.1	128027353.5	46623973.1	0	1226952925	22909832.78	222806769.3	34975129.53	268102046.5	0	13679659.72	23407355.14	24758529.6
Z2-1	Z	20780483	20233577	89788210	86494532	102309619	46969616	82645922	20095118	2069369843	344105676	484074600	113164096	12003178	30262476	1132937012	0	25552356988	1021732115	344312147	117302016	19025373	2634677914	3068554622	110130706	1635832999	39199159	181025894	127114605	40318547	30189580	51872481	71121724	780950009	384673364	251889164	6402999	8134805	100935082	78265937	54575758	416787072	4118715	31931095	39742736	21824798
Z2-2	Z	17721792	15332988	76268850	71391856	95287534	32800668	67699091	17304302	1994168094	309485380	464647250	201438076	24954485	114539096	1277423980	0	26091974566	902863225.1	329171178	121520026	15652073	2736895134	2974816724	118929122	1682321407	44223658	182280792	123066182	39422606	24897910	50557776	73069927	772041800	488357454	224223517	1490809	3645298	91703446	72820988	53361689	377234793	4069553	28450096	37324439	17600756
Z2-3	Z	19251137.5	17783282.5	83028530	78943194	98798576.5	39885142	75172506.5	18699710	2031768969	326795528	474360925	157301086	18478831.5	72400786	1205180496	0	25822165777	962297669.9	336741662.5	119411021	17338723	2685786524	3021685673	114529914	1659077203	41711408.5	181653343	125090393.5	39870576.5	27543745	51215128.5	72095825.5	776495904.5	436515409	238056340.5	3946904	5890051.5	96319264	75543462.5	53968723.5	397010932.5	4094134	30190595.5	38533587.5	19712777
Z3-1	Z	66982299	16823465	52995975	54330162	167014186	81289407	59414398	46249615	2092763246	385803657	327604263	49894081	55600996	135836311	1078154713	0	18162191984	513735859.2	784802686	101047698	24232342	3414916956	1880136302	73984802	1227637293	49577423	83388096	71372700	9778777	8462470	25952323	42679465	244999834	129905103	49953997	0	4230449	23846785	161781446	27536465	254945300	0	14511066	21131021	24898141
Z3-2	Z	60910908	14467836	47836470	47876880	150680941	66224630	48546201	37421971	1950809386	369735074	301837993	19282583	78889779	94776190	950001483	0	16747376158	493337945.9	750119477	92167859	23490975	3757673344	1840213418	69426817	1246697873	51891104	81174012	73268370	13620353	10809624	28003468	46012580	232008051	295781275	45068725	0	7792207	21324760	186000959	36520235	279802179	0	15986852	33702470	19218500
Z3-3	Z	63946603.5	15645650.5	50416222.5	51103521	158847563.5	73757018.5	53980299.5	41835793	2021786316	377769365.5	314721128	34588332	67245387.5	115306250.5	1014078098	0	17454784071	503536902.6	767461081.5	96607778.5	23861658.5	3586295150	1860174860	71705809.5	1237167583	50734263.5	82281054	72320535	11699565	9636047	26977895.5	44346022.5	238503942.5	212843189	47511361	0	6011328	22585772.5	173891202.5	32028350	267373739.5	0	15248959	27416745.5	22058320.5
