# Supplementary material for: Discrimination and Characterization of the Volatile Organic Compounds in Schizonepetae Spica from Six Regions of China Using HS-GC-IMS and HS-SPME-GC-MS
Source: Molecules. 2022 Jul 8;27(14):4393. doi: 10.3390/molecules27144393 (PMC9319859; doi:10.3390/molecules27144393)
Supplement: Supplementary file 1 [file molecules-27-04393-s001.zip › Table S4. Peak area of sample determined by HS-GC-IMS.xlsx]

## Sheet: Sheet2
Label	CAS#	分子式	MW	RI	Rt [sec]	Dt [a.u.]	B1-1	B1-2	B1-3	B2-1	B2-2	B2-3	B4-1	B4-2	B4-3	N1-1	N1-2	N1-3	N2-1	N2-2	N2-3	N3-1	N3-2	N3-3	J1-1	J1-2	J1-3	J2-1	J2-2	J2-3	J3-1	J3-2	J3-3	A1-1	A1-2	A1-3	A2-1	A2-2	A2-3	A3-1	A3-2	A3-3	S1-1	S1-2	S1-3	S2-1	S2-2	S2-3	S3-1
trans-2-pentenal(m)	1576-87-0	C5H8O	84.1	753.8	199.608	1.35623	1743.59	1611.3	1607.78	1196.89	1266.09	1197.25	1417.49	1417.92	1363.62	1224.76	1332.23	1353	1399.87	1448.5	1526.62	1442.02	1625.68	1567.59	2921.73	3054.05	3001.96	2486.71	2373.7	2265.54	1636.51	1591.83	1706.32	730.308	680.155	665.246	929.125	926.097	1012.94	1356.78	1250.04	1312.16	476.49	471.983	467.673	672.772	724.02	765.254	1371.51
trans-2-Pentenal(d)	1576-87-0	C5H8O	84.1	753.8	199.608	1.10847	465.181	434.044	402.469	441.446	424.535	425.23	432.337	425.125	409.753	368.056	380.181	384.634	387.297	403.079	422.046	399.124	373.995	360.839	441.208	433.714	439.066	528.173	496.795	506.209	445.706	440.891	450.556	359.607	366.142	340.465	295.206	298.974	303.338	401.028	388.262	382.708	314.869	298.802	319.78	312.371	323.96	326.87	371.913
trans-2-Hexenal	6728-26-3	C6H10O	98.1	825	266.352	1.52158	584.083	557.238	534.994	511.595	514.484	488.063	538.466	544.678	525.866	525.621	490.739	495.843	489.288	509.703	522.771	465.14	468.841	451.501	446.493	425.862	453.314	498.813	464.515	471.139	501.146	513.731	497.109	476.595	492.637	490.123	516.82	499.188	489.879	415.26	447.213	429.664	458.833	452.095	438.691	473.24	447.642	453.073	392.169
p-cresol	106-44-5	C7H8O	108.1	1084.6	792.197	1.1635	1347.15	1348.86	1397.53	4701.01	4215.14	3862.53	1623.9	1511.38	1410.81	2321.04	1921.63	2108.69	1273.01	1283.89	1285.74	829.299	943.465	1086.24	1029.69	994.592	965.226	980.9	1066.33	1118.15	1760.54	1594.66	1665.3	2746.18	2765.85	2978.35	7333.86	7322.98	7868.35	2575.99	2893.29	2901.17	1324.08	1333.43	1482.47	1232.26	1209.24	1325.8	969.581
Nonanal	124-19-6	C9H18O	142.2	1106.1	871.718	1.47192	723.194	620.382	565.252	455.164	374.462	446.842	472.663	503.063	460.909	559.736	516.521	521.908	526.713	481.636	552.994	457.246	442.586	411.007	919.654	850.451	790.236	486.765	452.397	436.171	457.846	479.903	465.267	456.732	430.007	429.445	224.654	263.59	210.035	453.996	480.906	492.992	421.259	348.574	331.241	387.488	371.805	378.458	542.012
nonan-2-one	821-55-6	C9H18O	142.2	1095.5	831.727	1.40358	84.2576	93.4051	83.591	148.176	114.684	116.655	77.1192	70.8378	80.2901	112.094	113.649	115.223	105.533	105.006	105.301	86.7365	59.8335	64.6326	67.4892	76.24	82.0612	71.279	78.0714	79.8489	101.112	100.823	94.7604	179.646	192.149	209.501	326.27	318.973	390.897	113.843	107.809	112.398	150.706	178.075	176.196	121.098	112.287	114.96	82.515
methyl 3-methylbutanoate	556-24-1	C6H12O2	116.2	764.7	209.149	1.5252	402.66	412.055	367.834	394.623	362.14	370.005	380.076	387.335	347.06	399.241	375.392	394.747	348.793	316.71	337.43	206.004	189.578	195.361	214.618	203.052	217.075	300.361	254.772	271.725	290.36	318.402	285.145	304.598	346.06	312.851	313.07	318.602	271.861	97.2711	103.705	90.1454	415.822	387.846	373.636	338.814	313.682	296.066	98.6772
Linalool	78-70-6	C10H18O	154.3	1102.8	858.912	1.21718	2174.19	2255.12	2365.28	3213.44	3097.75	3057.71	2176.66	2344.47	2269.23	2269.32	2254.25	2264.07	2935.09	2902.55	2836.6	2201.61	2226.72	2264.89	2153.79	2183.45	2078.85	2104.36	2223.42	2137.78	2243.17	2154.41	2185.12	4399.68	4399.76	4484.03	6943.58	7029.08	7441.06	3426.62	3091.02	2901.28	3257.31	3479.88	3873.44	2822.31	2801.27	2756.06	1809.91
Limonene(m)	138-86-3	C10H16	136.2	1025.1	608.277	1.64831	814.857	769.697	751.424	2124.16	1957.23	1783.64	1270.96	1138.65	1135.06	1713.19	1535.54	1651.97	1139.38	1048.37	1072.5	439.723	422.881	420.847	534.42	476.354	467.93	779.695	723.871	810.915	1569.03	1498.7	1533.09	1681.16	1649.64	1677.47	2287.3	2137.45	2199.47	915.597	1059.51	1084.1	1194.99	1153.11	1298.61	682.218	660.054	689.607	501.838
Limonene(d)	138-86-3	C10H16	136.2	1027.1	613.85	1.28735	1633.1	1305.47	1269.36	3412.12	3259.75	3207.45	2866	2569.93	2563.5	3640.62	3294.75	3398.45	2471.4	2416.16	2372	735.446	719.306	653.645	982.636	929.265	865.295	1748.18	1692.18	1855.16	3379.56	3329.1	3477.17	3888.63	3848.06	3700.94	3832.08	3881.23	3882.59	2031.21	2054.51	2137.02	3240.94	2992.03	3126.36	1588.57	1565.33	1685.63	1048.62
Isopentyl isovalerate	659-70-1	C10H20O2	172.3	1116.7	913.692	2.03768	429.153	389.64	406.599	1038.62	968.677	888.129	447.62	351.263	506.526	1036.01	825.757	869.952	636.22	576.428	546.646	363.883	258.33	338.573	350.444	395.239	328.241	508.662	531.252	591.117	981.176	952.064	960.542	2645.36	2557.32	2635.23	6654.74	6600.32	7351.31	821.465	759.439	719.198	2184.98	2167.85	2335.7	791.382	711.394	801.837	303.132
Ethyl butanoate	105-54-4	C6H12O2	116.2	790.2	232.779	1.55819	792.556	642.527	643.342	259.835	338.436	286.636	294.603	285.827	277.79	634.23	673.477	718.995	674.28	720.3	730.961	577.564	619.214	560.888	1357.56	1370.61	1242.79	1170.74	1066.72	988.733	916.803	934.826	991.717	283.386	280.726	272.553	152.483	152.267	168.779	898.045	801.85	865.248	296.384	302.243	286.887	367.596	383.257	422.656	934.489
Ethyl benzoate	93-89-0	C9H10O2	150.2	1142.7	1025.57	1.25881	1941.33	1771.33	1763.02	2155.88	2107.7	2072.24	1477.29	1480.2	1450.33	1866.05	1662.35	1702.2	2157.92	2094.71	2055.5	1712.97	1591.15	1587.06	1676.69	1652.64	1597.84	1611.14	1658.73	1686.03	1680.02	1607.21	1645.64	2310.29	2218.72	2187.83	1454.33	1422.77	1422.35	1934.52	2059.64	2023.94	1659.32	1655.4	1708.12	1769.07	1795.51	1814.98	1435.35
Ethyl acetate	141-78-6	C4H8O2	88.1	617.2	122.892	1.33577	5423.08	5477.62	5474.53	5708.32	5692.98	5566.42	6098.39	6077.15	6191.43	5992.35	6149.57	6042.9	6300.31	5648.97	5389.39	6220.66	5688.62	6036.49	6066.07	6282.61	6189.64	6574.56	6679.73	6718.71	7489.04	7111.32	7394.32	7344.75	7040.48	6913.23	7464.56	7174.89	7114.7	6186.76	6394.88	6223.43	7105.55	6943.69	6867.48	7448.58	7619.8	7575.28	6355.65
Diethyl trisulfide	3600-24-6	C4H10S3	154.3	1126.2	952.929	1.24243	339.462	281.298	300.037	557.933	558.171	531.407	305.001	290.344	307.845	758.369	673.413	672.293	584.683	566.09	575.501	354.995	365.6	309.074	302.862	360.35	334.805	357.617	386.075	380.086	506.066	480.264	475.795	1064.59	1034.63	1002.34	799.619	842.506	924.18	2057.81	2096.52	2086.13	1556.75	1387.42	1726.08	694.044	664.129	627.247	2147.91
d-Camphor	464-49-3	C10H16O	152.2	1137.1	1000.58	1.84257	27916	26633.2	26657.4	33864.7	34021.8	32561.4	24334.7	23666.3	23361.4	34499	33295.7	33844.1	31830	30639.3	30345	21112.1	19266.7	19860.5	23098.9	22345.4	21584.5	24656.1	24873.2	25256.4	31193.8	30509.7	30805.9	39260.6	39582.3	40302.9	47665.1	48412.8	49497.6	35559.9	34635.8	33624.7	40488.5	41434.7	42302.5	32235.8	30539	30996.8	22189.8
Cyclohexanone(m)	108-94-1	C6H10O	98.1	897.3	353.068	1.45503	2413.18	2460.63	2353.31	2446.33	2406.62	2288.78	2300.34	2394.7	2443.57	2347.11	2444.22	2332.47	2349.66	2254.63	2303.36	2204.21	2130.94	2263.51	2144.24	2111.36	2176.15	2355.56	2272.91	2211.27	2441.7	2423.51	2497.16	2390.36	2313.7	2326.46	1913.87	1829.66	1690.62	2136.99	2352.98	2160.9	2236.11	2350.76	2121.62	2243.13	2275.87	2288.63	2189.53
Cyclohexanone(d)	108-94-1	C6H10O	98.1	897.5	353.34	1.15396	987.003	968.089	960.081	1014.54	1013.49	990.99	976.999	960.065	988.6	951.213	913.988	938.238	945.855	939.742	934.378	894.535	881.308	897.251	1012.75	1012.94	997.646	863.41	903.104	881.896	949.299	928.017	942.459	957.221	954.368	949.153	758.102	731.05	711.971	892.056	891.024	861.179	836.05	822.408	796.416	865.788	900.743	897.404	851.143
beta-Pinene	127-91-3	C10H16	136.2	972.2	483.778	1.21748	375.553	350.279	345.651	571.371	513.239	511.665	493.043	429.118	444.722	781.568	713.65	778.953	561.075	528.598	522.996	262.288	255.017	252.782	237.318	223.626	207.14	236.239	263.158	285.757	472.637	466.937	493.068	711.235	680.571	683.37	1222.95	1179.53	1233.56	293.914	301.735	297.79	532.382	517.191	580.935	284.818	265.221	257.581	233.259
benzyl acetate	140-11-4	C9H10O2	150.2	1128.1	961.307	1.32321	1033.35	954.289	922.948	756.43	742.74	777.543	965.709	972.72	992.355	800.145	804.51	791.677	829.454	837.351	860.877	968.407	915.163	899.426	934.848	961.24	964.938	877.379	915.864	928.049	799.266	808.601	805.745	591.466	592.536	576.901	477.278	481.058	449.645	672.766	730.527	719.611	560.282	527.913	484.267	721.065	733.228	719.681	967.375
Benzaldehyde	100-52-7	C7H6O	106.1	959	457.688	1.14877	89.1202	94.4875	96.2966	135.81	124.203	130.678	161.945	158.733	157.752	120.01	119.981	116.525	100.674	106.615	86.035	95.8237	96.3728	89.7264	71.8345	70.6696	71.4441	135.956	141.282	141.872	159.368	144.221	142.253	154.305	147.798	153.102	236.379	254.169	274.239	115.128	122.346	118.34	126.444	125.342	123.584	149.83	169.131	150.607	91.3071
Acetophenone	98-86-2	C8H8O	120.2	1048.6	675.279	1.17218	754.056	1098.13	1428.78	1648.24	1813.77	1825.18	1781.58	1887.61	1865.86	1363.71	1486.11	1431.2	1536.49	1542.35	1603.17	1837.46	2072.46	2045.94	1386.71	1264	1196.12	1581.27	2018.94	2014.91	2034.9	2055.26	2067.19	1929.83	1811.13	1958.44	1637.21	1450.26	1456.43	1292.64	1202.57	960.846	1078.41	1512.07	1631.3	1934.27	2125.17	2104.01	1809.63
6-methyl-5-hepten-2-one	110-93-0	C8H14O	126.2	942.5	426.954	1.1742	291.318	257.337	260.054	179.602	183.071	193.974	231.856	253.16	226.835	151.426	145.764	159.168	216.998	223.48	251.129	170.978	173.552	150.214	504.695	478.074	434.768	133.144	136.032	140.485	92.8655	96.8775	81.1153	69.8221	74.4848	63.9058	62.6012	64.3152	86.1398	80.0457	86.527	96.5537	72.6756	64.6199	70.6664	112.198	118.813	121.679	83.4958
5-methyl-2-furancarboxaldehyde	620-02-0	C6H6O2	110.1	936.7	416.718	1.1367	121.898	123.165	125.428	101.813	93.4845	92.5323	134.188	126.355	118.124	148.506	163.849	166.141	146.583	145.865	148.468	127.704	134.75	142.009	88.8187	96.0618	85.1907	173.203	189.914	189.651	223.902	197.551	218.271	255.601	239.731	220.89	89.2122	93.4146	92.9703	167.566	161.52	158.574	164.478	133.779	154.172	133.439	141.936	132.192	165.862
4-hydroxy-2,5-dimethylfuran-3( 2H)-one (Furaneol)	3658-77-3	C6H8O3	128.1	1015.3	582.545	1.61471	305.804	295.14	321.201	286.179	235.881	242.59	211.355	251.389	235.728	173.238	192.012	211.015	265.126	281.377	303.386	341.071	437.193	408.071	809.414	914.017	884.165	445.087	360.531	318.278	275.264	240.477	240.927	169.959	171.632	151.912	142.872	132.753	163.802	310.575	335.262	308.947	159.688	164.329	134.337	159.428	186.48	162.5	331.146
3-methylbutanoic acid	503-74-2	C5H10O2	102.1	849	292.352	1.48126	2036.57	1822.34	1854.61	2421.69	2374.11	2401.46	2363.14	2362.08	2215.55	2364.69	2331.62	2404.4	2178.78	2227.51	2255.87	1601.37	1720.13	1565.65	1873.79	1843.6	1844.61	2179.81	2131.16	2121.14	2182.31	2116.35	2172.06	1849.35	1656.96	1669.21	1072.46	1010.12	1020.5	1250.97	1208.38	1281.57	1480.32	1450.74	1495.11	1182.04	1224.39	1237.63	1042.84
3-Heptanol	589-82-2	C7H16O	116.2	901.5	359.303	1.3301	125.393	111.507	106.006	85.578	83.4609	72.5867	70.1141	71.3171	73.2818	109.542	103.822	106.155	103.851	116.947	118.131	105.676	97.2393	100.661	188.8	187.483	172.489	127.243	122.882	118.74	105.72	99.7532	106.206	80.1567	71.8852	71.3679	68.1399	71.7266	75.3894	107.926	110.888	128.319	81.3216	71.9487	74.3229	87.0952	87.6887	89.3836	117.594
3-Furanmethanol	4412-91-3	C5H6O2	98.1	975.6	490.8	1.10433	147.106	143.25	164.037	119.591	110.951	116.839	145.57	139.549	161.437	147.509	148.37	151.48	156.422	156.435	154.937	245.841	253.515	273.798	231.516	226.374	226.682	153.245	160.507	154.461	138.603	132.325	131.706	104.4	91.8784	94.0304	62.8044	55.2248	57.8021	191.793	186.306	184.677	115.414	100.255	96.5125	117.788	125.142	130.287	273.759
2-hexanol	626-93-7	C6H14O	102.2	813.5	254.742	1.57558	1191.74	1279.05	1164.51	1365.79	1305.79	1347.49	1415.36	1390.02	1335.1	1386.55	1373	1432.45	1299.91	1207.82	1155.02	1226.72	1149.26	1106.79	921.682	937.009	985.264	1088.68	1101.95	1152.71	1230.64	1227.62	1208.56	1308.26	1427.96	1301.65	1497.34	1531.35	1405.19	1167.81	1242.67	1281.54	1621.38	1499.52	1502.34	1311.3	1273.95	1252.33	1298.45
2-Furanmethanol, 5-methyl-(m)	3857-25-8	C6H8O2	112.1	954.4	448.858	1.55977	4412.11	4081.86	4167.1	3510.28	3250.49	3167.93	1513.19	1611.34	1477.31	1988.14	2019.4	2025.78	2083.81	2170.34	1999.1	2709.68	2711.75	2605.09	2274.01	2206.07	2153.98	1848.89	1984.01	2022.42	2368.19	2200.95	2234.24	4381.7	4143.92	4231.3	1713.03	1400.18	1517.41	3321.47	3439.66	3399.06	4529.01	4695.31	4968.29	2818.37	2741.64	2578.12	2647.99
2-Furanmethanol, 5-methyl-(d)	3857-25-8	C6H8O2	112.1	959.4	458.318	1.25549	406.141	366.517	336.849	274.169	284.688	311.549	331.279	334.212	334.056	453.961	461.3	490.605	505.923	504.012	582.554	499.274	499.572	484.149	670.703	682.846	686.795	376.883	361.42	358.458	294.733	292.407	324.62	211.441	178.447	200.328	177.225	181.37	187.543	549.915	509.678	529.17	182.325	157.365	171.467	227.73	244.273	290.017	601.817
2-formyl-5-methylthiophene	13679-70-4	C6H6OS	126.2	1117.4	916.415	1.15464	2202.74	2052.92	2249.64	3864.14	3917.95	3672.26	2192.64	2087.24	2201.07	3863.79	3439.98	3612.29	3090.39	3106.63	2923.89	1769.73	1988.02	2143.44	1901.47	1845.18	1739.52	2353.42	2551.49	2670.86	3599.33	3498.14	3642.44	6041.08	5939.6	6008.77	7688.4	7609.94	7492.06	3387.53	3142.48	3190.78	5578.85	5491.29	5714.08	3372.67	3267.85	3394.14	1748.37
2-Ethyl-5-methylpyrazine	13360-64-0	C7H10N2	122.2	1006.3	559.704	1.66669	8397.2	8071.19	7758.27	7397.29	7451.14	7489.04	8186.2	8196.24	8291.12	7747.27	7576.12	7417.44	7482.12	7530.54	7401.13	7723.16	7485.07	7432.92	6876.28	6724.38	6974.39	8180.53	8185.4	8026.49	7686.42	7878.31	7803.16	6770.36	6663.25	6481	4548.07	4460.35	4206.87	6586.86	6841.26	6760.48	7032.93	6857.85	6437.91	7781.76	7906.53	7969.45	7472.56
2-Ethyl-3,5-dimethylpyazine	13925-07-0	C8H12N2	136.2	1076.4	764.142	1.73198	364.063	461.795	612.891	493.995	452.714	398.235	348.289	475.507	427.217	216.494	253.684	258.111	370.821	407.033	442.325	417.749	493.538	494.332	1296.49	1543.84	1422.24	601.674	402.39	299.751	300.742	260.955	250.36	182.005	188.597	192.219	269.405	233.329	282.301	232.284	302.627	259.813	188.959	168.591	191.838	246.939	232.008	291.461	241.927
2,6-Dichlorophenol	87-65-0	C6H4Cl2O	163	1204.1	1347.15	1.20289	4680.01	4652.02	5167.86	7575.32	7311.65	7246.78	4764.33	5456.1	5182.44	5482.21	5287.58	5651.99	8830.76	8503.81	8595.8	6131.93	5935.92	6403.18	5183.65	4953.26	4851.75	4458.85	4861.68	5094.59	4847.72	4455.99	4507.79	9217.65	9347.23	9106	10788.7	11030	12428.9	6802.38	6537.53	6223.25	7900.32	7801.35	9578.24	7361.42	7563.12	7246.55	4349.64
2,4-Hexadienal, (E,E)-	142-83-6	C6H8O	96.1	915.3	380.716	1.11523	558.164	523.996	521.203	371.322	321.354	314.339	355.183	366.403	378.143	350.495	361.772	398.378	423.967	437.46	516.664	434.273	471.822	405.316	1030.09	1012.43	981.43	502.575	400.511	358.344	315.739	299.332	299.079	206.683	220.687	231.488	200.3	206.197	221.442	360.975	346.048	328.768	218.985	208.733	223.343	243.463	278.279	272.791	395.324
2,4-heptadienal	5910-85-0	C7H10O	110.2	1001.6	548.009	1.61957	375.163	361.718	381.724	330	320.005	327.41	395.489	473.294	451.374	225.502	281.399	287.966	423.814	467.34	582.896	536.33	618.915	655.496	1325.21	1399.1	1377.82	466.216	351.688	315.771	227.171	217.814	217.82	190.356	218.554	213.923	193.565	174.971	189.959	359.407	360.35	363.594	124.825	152.359	153.848	220.103	265.589	265.564	501.686
1-phenylethanol	98-86-2	C8H8O	120.2	1059.5	708.899	1.19577	271.576	250.611	262.59	828.105	828.67	872.945	959.202	949.017	839.84	1892.86	1676.9	1876.47	1726.17	1744.68	1724.63	306.245	325.553	317.967	588.521	498.401	515.15	340.509	326.623	336.713	616.779	587.261	609.295	950.315	868	868.473	339.528	327.889	344.969	672.912	641.876	665.526	483.013	409.538	508.447	255.274	275.286	288.601	587.962
1-Octen-3-ol	3391-86-4	C8H16O	128.2	983.9	508.084	1.15751	401.336	411.356	431.816	289.074	313.819	321.538	424.675	421.853	442.859	449.857	469.641	486.762	450.206	420.307	424.583	440.853	408.052	396.026	432.845	390.43	401.238	279.45	263.841	281.59	313.206	342.553	349.158	372.291	362.223	352.316	201.931	195.961	184.617	651.82	616.792	616.354	447.759	474.627	431.556	413.772	346.391	322.316	543.148
1-Menthol(m)	2216-51-5	C10H20O	156.3	1174.1	1178.76	1.25862	41529.5	42273.5	43311.2	60699.2	61402.1	59950.8	41467.7	40468.4	39458.2	46333.6	46448.2	47524.3	54368.2	53808.2	53433.9	42203.7	39020	39171.5	38947.8	39187.3	37763.9	40476	41081.1	41880.6	44641.8	42791.1	42750.3	60232.9	62471.5	63556.4	74849.2	75622.3	78981.7	60303.8	57210.6	55216.2	49997.2	52091.4	55929.6	50287.7	49851.6	49291.1	37644.8
1-Menthol(d)	2216-51-5	C10H20O	156.3	1172.8	1172.2	1.87632	21197.3	20983.6	21212	21804.1	21011.5	21354.7	20243.5	19587.7	19291.5	20256.2	20044.7	20385.3	20570.5	20504.5	20849.6	20730.6	20734	21256.3	19858.2	19739	19546.2	19320.5	19442.8	19648.8	19954.5	19699.2	19695.2	20324.4	20240.9	20274.2	21017.5	20519.3	20546.8	20167.7	20147.8	20320.8	19153.3	20263.9	20283.2	20096.6	20089.9	20435.6	19119.9
?alpha?-Phellandrene	99-83-2	C10H16	136.2	991.9	525.443	1.2135	405.605	412.147	384.06	819.764	792.604	767.631	587.842	536.737	561.04	753.411	701.484	729.52	553.908	534.766	551.109	219.772	219.655	207.368	266.761	232.761	240.499	299.332	281.637	316.913	501.203	486.06	502.74	634.788	669.093	634.414	760.918	754.687	755.881	551.839	596.069	633.252	497.928	486.971	518.296	385.52	365.26	389.837	322.001
(E)-hept-2-enal	18829-55-5	C7H12O	112.2	959.3	458.146	1.66579	833.622	695.85	668.817	584.706	587.943	647.332	762.038	778.013	772.309	1087.05	1098.58	1216.13	1175.63	1223.54	1512.14	1222.42	1349.45	1304.18	2666.97	2572.4	2540.46	948.023	802.12	819.72	662.536	649.043	705.604	490.65	468.692	462.693	515.798	557.958	589.93	1657.58	1514.96	1548.67	533.159	543.396	482.848	565.788	571.768	614.767	1783.95
(E)-2-Hexenal	6728-26-3	C6H10O	98.1	851.5	295.153	1.18069	966.706	868.987	827.375	603.309	605.565	566.953	602.223	586.42	595.151	666.494	673.645	714.91	726.15	721.503	768.367	885.527	800.111	768.891	967.448	944.824	944.928	623.489	587.924	567.055	476.04	482.873	461.195	417.187	410.192	390.351	957.174	931.296	943.151	853.456	830.305	855.992	410.046	402.695	397.019	504.546	498.214	492.681	917.13
( Z)-3-hexen-1-ol	928-96-1	C6H12O	100.2	851.3	294.963	1.51428	3063.18	2777.99	2837.44	1552.49	1473.89	1482.75	1513.15	1508.1	1458.88	1715.77	1805.94	1941.08	1921.26	1899.99	2206.87	3156.24	3407.76	3222.43	5230.91	5144.37	4979.99	1738.2	1630.11	1575.87	1010.16	937.774	994.923	736.979	640.984	641.867	5463.61	5770.61	6051.3	3894.53	3613.71	3707.83	504.682	530.833	558.399	699.808	767.298	789.192	4182.32
1	unidentified	*	0	1048.2	674.037	1.61595	191.717	306.579	509.811	627.517	790.9	873.139	735.615	864.788	834.384	447.242	536.914	484.876	588.933	642.984	678.104	830.565	1106.05	1115.95	600.598	572.254	500.784	604.489	971.098	1042.75	1056.01	1010.02	1050.2	935.27	837.831	1062.73	564.141	407.252	444.56	406.043	422.513	283.386	412.512	694.016	817.031	873.392	1042.56	1054.7	759.353
81	unidentified	*	0	783.6	226.83	1.82984	742.09	760.032	743.962	696.165	640.879	629.177	729.276	743.934	722.198	655.236	610.758	592.806	577.913	584.769	641.381	649.424	631.611	657.362	534.645	484.111	526.846	690.924	614.202	634.366	611.977	680.301	653.36	649.906	716.837	671.547	775.128	771.617	721.014	510.919	643.238	591.492	679.069	646.853	624.733	711.968	676.993	640.6	507.383
80	unidentified	*	0	954.3	448.728	1.2046	1012.25	934.156	895.461	949.94	882.435	895.953	676.244	686.731	648.684	733.31	741.436	727.683	736.227	715.31	713.625	809.909	740.264	679.65	631.783	610.31	623.587	641.422	702.481	745.356	846.001	837.843	834.235	1095.4	1086.19	1076.22	755.001	691.781	735.024	886.114	882.864	886.244	1032.26	1057.3	1064.45	978.808	938.587	908.84	786.396
79	unidentified	*	0	903.7	362.614	1.19891	385.171	371.284	386.301	347.854	327.546	358.842	310.629	315.485	279.831	373.763	348.139	373.227	380.854	412.042	387.558	433.34	452.371	436.358	345.359	363.406	376.226	395.905	421.901	436.933	390.224	357.792	389.462	436.869	437.368	416.267	156.676	157.787	182.217	320.802	330.501	326.877	427.261	413.946	434.784	382.117	375.128	382.339	286.782
78	unidentified	*	0	967.5	474.194	1.62563	3153.66	2883.88	2658.62	2914.91	2985.54	3070.06	3639.63	3624.9	3607.67	3354.71	3308.16	3204.85	3176.74	3038.91	3067.48	2925.57	2591.6	2505.37	2752.11	2681.62	2736.73	3164.33	3167.28	3146.41	3190.36	3257.51	3346.6	3018.67	2894.72	2848.97	3456.46	3625.19	3588.34	2901.86	2919.93	2794.59	2974.05	2829.82	2585.29	3046.73	3091.14	3093.9	2790.01
77	unidentified	*	0	793.2	235.471	1.444	229.155	216.17	211.009	340.871	324.763	328.302	252.319	262.025	258.676	230.285	232.453	248.891	224.572	248.516	226.714	280.885	298.986	276.46	307.204	324.16	307.721	299.891	313.977	291.477	420.628	404.155	424.027	273.94	265.199	267.046	118.813	128.386	120.251	191.079	197.5	203.944	255.912	254.82	236.55	200.557	197.98	198.043	216.002
76	unidentified	*	0	997.9	539.064	1.15734	370.256	370.316	366.774	342.817	353.859	365.527	368.52	349.736	341.28	427.89	429.033	453.539	429.928	382.666	371.618	301.288	295.321	291.353	304.719	302.583	290.144	230.64	245.755	250.418	310.124	316.139	326.715	463.598	454.529	471.031	370.542	364.651	363.752	506.907	437.066	438.831	423.745	430.969	431.362	257.086	214.78	207.864	270.566
75	unidentified	*	0	1136.7	998.502	1.32018	1482.2	1341.64	1210.77	1159.7	1082.67	1120.12	1315.72	1253.4	1341.51	1166.82	1132.86	1129.32	1037.42	1022.66	1044.69	1135.18	1078.21	1073.97	1167.04	1258.66	1263.25	1051.68	968.092	940.552	1040.99	1114.72	1121.06	689.661	666.999	623.114	585.839	596.481	487.815	1012.37	977.323	982.877	596.284	541.834	462.75	732.958	719.617	746.822	1117.04
74	unidentified	*	0	606.2	119.068	1.26046	1048.28	1018.83	981.436	874.316	860.169	829.562	863.734	830.235	859.493	909.053	912.754	894.401	853.32	899.223	921.564	839.726	900.603	877.719	894.17	905.123	917.34	878.02	816.882	811.985	740.893	781.841	757.617	676.14	709.933	695.755	594.015	618.258	593.736	766.904	769.386	782.235	652.912	669.592	638.156	681.945	656.842	659.768	751.212
73	unidentified	*	0	659.2	138.66	1.19982	5122.07	4812.95	4811.45	2405.07	2672.71	2737.15	2229.92	2199.42	2329.65	3732.04	3835.46	4108.23	4143.17	4407.22	4704.72	4312.8	4726.51	4630.46	6522.45	6486.99	6486.57	2533.32	2347.43	2357.01	1690.67	1745.52	1826.46	1475.62	1370.61	1369.02	950.759	981.122	1011.64	4304.15	4095.48	4331.72	1160.42	1149.44	1124.57	1266.67	1325.29	1474.82	4648.76
72	unidentified	*	0	763.7	208.263	1.42259	1013.18	910.814	885.355	837.869	834.25	789.614	838.227	853.564	846.854	855.199	790.37	797.733	759.312	804.891	851.241	623.81	638.293	636.512	748.657	714.19	698.145	908.348	882.826	849.683	771.887	830.359	809.855	662.447	673.35	651.116	749.574	748.714	749.272	404.881	414.816	379.442	667.433	656.892	626.869	617.696	624.778	577.72	429.959
71	unidentified	*	0	808.7	250.025	1.81936	987.921	962.798	905.142	916.34	868.089	824.116	908.478	937.762	925.481	948.883	938.993	880.772	876.103	868.041	946.325	787.094	771.23	806.275	823.027	794.496	815.857	980.332	878.988	864.537	902.816	967.159	960.51	904.292	941.586	869.015	998.065	946.008	912.23	872.288	951.213	910.722	887.958	877.214	789.221	882.568	845.68	824.474	890.469
70	unidentified	*	0	782.5	225.793	1.61373	373.579	385.831	367.939	387.17	386.986	393.756	400.444	407.614	378.616	377.067	382.127	384.453	395.978	384.606	416.146	372.487	362.746	360.54	382.155	385.104	387.843	402.742	377.54	380.283	359.001	346.955	356.176	377.109	382.714	373.059	360.051	367.003	383.12	348.114	343.775	298.495	348.212	349.133	326.705	316.098	319.424	300.301	263.263
69	unidentified	*	0	812.3	253.634	1.69809	509.608	577.685	568.902	639.515	594.44	566.493	656.429	603.839	654.556	662.641	653.198	635.56	671.737	623.251	646.186	675.54	729.835	730.812	687.433	682.196	722.277	571.711	604.708	615.243	640.794	585.813	614.043	550.963	548.271	581.335	581.065	566.35	566.611	578.024	581.827	580.367	520.743	567.325	569.556	566.68	546.525	542.123	535.045
68	unidentified	*	0	781.4	224.762	1.35405	722.804	699.434	666.068	805.948	776.439	817.755	833.914	849.295	833.968	815.746	809.588	807.757	841.322	822.119	824.979	718.068	674.067	654.283	753.005	721.227	723.379	697.215	699.389	702.179	711.213	703.538	713.965	933.639	897.559	914.512	828.978	825.011	837.126	742.842	762.768	741.566	905.266	929.347	893.408	860.509	836.371	840.481	695.225
67	unidentified	*	0	812.3	253.634	1.46345	3600.24	3364.19	3302.91	3375.62	3304.52	3270.53	3386.82	3400.89	3377.66	3367.65	3274.1	3237.31	3204.31	3302.12	3315.78	3137.04	3101.32	3043.09	2586.29	2498.08	2610.42	3094.35	3007.18	3062.13	3215.55	3244.97	3205	3663.18	3559.09	3556.29	3523.91	3525.48	3533.49	3308.13	3375.94	3307.19	3399.58	3341.83	3313.52	3421.35	3326.89	3389.34	3190.49
66	unidentified	*	0	844.4	287.147	1.45291	1530.08	1375.85	1381.17	3764.89	3847.04	3843.65	3654.95	3662.66	3419.19	3135.03	2943.7	2938.07	2331.51	2475.84	2227.69	970.575	1092.77	1029.9	991.996	977.475	1008.46	2864.16	2909.42	2972.18	4611.93	4694.33	4561.37	4824.48	4614.79	4718.08	497.814	513.081	457.926	619.988	608.533	657.975	4129.76	3958.95	4031.21	1608.77	1616.29	1650.82	444.861
65	unidentified	*	0	895.6	350.563	1.56759	393.88	391.525	368.012	369.31	338.357	325.252	366.628	376.506	369.466	368.263	389.002	350.967	327.165	343.537	384.533	333.38	321.725	331.98	383.99	377.039	351.507	401.552	385.225	377.442	361.115	377.334	379.803	356.516	383.165	346.708	410.569	406.872	390.843	357.271	379.515	349.079	379.073	368.504	339.668	363.486	346.927	340.02	379.55
64	unidentified	*	0	860.1	305.192	1.22882	204.15	220.058	205.959	226.92	198.786	175.584	187.232	185.077	187.312	168.163	157.092	174.473	162.929	158.565	163.51	206.197	227.711	221.563	220.223	201.312	210.038	184.744	185.236	171.258	167.772	166.569	173.959	189.676	164.713	172.353	275.864	312.498	309.835	327.397	353.043	318.046	171.851	178.583	194.403	175.352	189.064	182.89	282.793
63	unidentified	*	0	922.4	392.324	1.57814	552.432	473.113	427.385	400.454	421.494	429.131	450.238	474.71	458.027	491.996	456.075	455.358	454.625	457.729	484.257	415.575	357.896	311.794	376.318	332.882	350.05	409.258	409.373	381.578	418.104	440.916	426.715	471.498	438.618	453.866	416.835	443.814	434.111	426.306	430.788	409.119	429.553	441.976	417.565	452.247	430.946	415.391	374.436
62	unidentified	*	0	964.4	468.17	2.04498	405.729	346.879	348.076	295.476	295.898	301.202	279.095	290.401	289.477	396.429	388.519	415.372	404.485	413.324	462.204	405.475	375.944	374.855	570.391	546.138	587.143	321.795	274.613	279.558	261.162	243.568	242.01	206.743	189.261	203.512	138.019	177.51	162.218	460.636	437.377	473.466	191.457	177.256	188.613	169.902	207.111	213.024	443.96
61	unidentified	*	0	966.6	472.473	1.95867	1702.81	1555.51	1507.26	1484.28	1328.87	1306.87	951.68	975.691	931.715	1011.33	1094.19	1038.52	1100.83	1186.59	1107.75	1155.14	1038.96	1066.81	952.746	933.074	889.183	1047.26	1117.8	1067.23	1124.92	1066.08	1111.36	1418.46	1394.38	1442.12	889.659	752.726	758.791	1012.71	1075.92	1038.19	1307.04	1384.26	1401.25	1214.16	1124	1121.79	970.054
60	unidentified	*	0	984.3	509.047	2.05903	249.005	243.232	243.048	498.017	466.156	467.441	415.965	388.694	414.127	597.541	575.695	640.035	493.96	445.595	492.741	256.518	259.387	221.001	292.067	302.954	308.988	318.12	254.188	268.164	416.657	456.218	443.931	652.331	638.232	696.368	1034.08	1008.25	1011.67	651.259	586.432	542.678	539.247	587.073	605.667	275.502	252.605	245.38	258.664
59	unidentified	*	0	1006.2	559.389	2.06304	1839.04	1653.21	1596.35	2565.19	2544.7	2460.65	2186.43	2213.69	1986.77	2816.57	2580.52	2671.2	2344.66	2284.24	2371	1463.26	1470.13	1364.66	1823.54	1786.04	1818.51	1623.55	1481.48	1656.11	2148.78	2194.14	2189.66	2950.76	3021.6	3049.1	4532.2	4525.43	4315.36	2591.57	2326.78	2465.08	2322.9	2383.25	2343.24	1472.21	1326.73	1376.55	1386.87
58	unidentified	*	0	1008.6	565.413	1.99681	1270.77	1399.18	1398.02	1030.71	904.418	806.328	561.713	588.061	592.885	625.473	659.749	666.516	716.088	773.084	716.148	934.394	985.969	1022.76	728.603	706.572	681.751	751.872	806.084	807.725	776.559	738.293	765.676	965.883	1030	985.788	611.942	565.662	562.646	747.787	857.884	824.684	841.738	993.247	1068.21	900.321	847.67	755.757	754.767
57	unidentified	*	0	1008.4	564.983	1.90247	294.829	310.216	316.726	324.179	303.621	304.373	370.221	375.204	410.909	453.501	419.139	416.863	391.801	399.073	405.821	475.862	475.665	458.659	434.758	435.19	433.724	437.409	470.381	440.557	458.811	438.104	390.713	322.887	340.414	319.253	283.827	292.778	299.459	354.453	352.761	353.484	356.697	346.041	336.503	374.208	386.237	380.457	390.183
56	unidentified	*	0	966.8	472.903	1.48497	1095.97	1447.81	1590.81	1448.28	1096.32	955.98	566.388	649.979	663.609	617.982	613.761	613.129	670.385	763.276	715.936	984.893	1232.26	1351.9	677.654	719.456	655.216	647.916	763.562	770.983	746.958	685.992	694.063	899.457	1056.5	1042.36	696.187	548.56	546.278	534.924	670.372	635.379	685.719	739.112	886.108	823.44	781.406	766.085	576.59
55	unidentified	*	0	1001.8	548.632	1.56124	454.688	448.175	435.257	390.576	351.437	398.473	409.954	397.778	391.087	350.241	375.385	343.416	365.476	357.554	381.517	417.079	384.942	373.405	356.96	334.558	345.394	398.705	402.564	385.898	361.14	367.891	385.196	362.042	380.692	369.047	220.861	211.834	185.598	352.304	361.721	360.344	369.812	424.602	369.456	415.406	418.396	407.271	392.998
54	unidentified	*	0	1047.8	672.983	1.29829	159.482	110.938	140.99	156.53	129.224	138.114	115.611	132.538	157.127	147.094	127.224	130.659	146.04	139.175	146.716	170.185	180.38	196.062	387.021	347.482	306.62	202.376	183.411	168.509	183.335	174.673	194.799	224.476	197.123	198.567	241.422	255.306	229.875	281.761	304.881	262.803	295.317	295.527	298.355	326.137	328.146	327.883	349.419
53	unidentified	*	0	1127.1	957.017	1.76303	817.558	845.404	802.723	629.986	655.362	631.456	828.842	850.498	934.213	745.676	730.492	694.082	678.187	692.121	681.234	818.402	860.484	832.041	821.129	856.91	862.128	781.638	784.136	775.201	703.208	734.983	714.301	468.886	472.834	437.063	414.096	414.13	396.356	471.987	543.285	528.167	478.722	448.588	400.016	576.142	596.532	601.182	597.519
52	unidentified	*	0	1118.7	922.019	1.18721	1016.78	1093.31	1133.08	1294.8	1326.77	1318.52	636.56	725.147	674.226	779.34	792.744	831.918	1292.23	1320.41	1261.74	1153.11	1048.13	1128.18	794.851	827.979	786.135	778.4	821.167	819.907	920.371	820.799	789.624	1736.81	1828.73	1893.23	1499.79	1358.17	1531.65	1269.01	1287.46	1231.94	1537.6	1697.36	2026.59	1302.01	1279.24	1200.97	792.014
51	unidentified	*	0	1134.7	989.961	1.23931	157.025	151.36	172.965	1386.57	1323.31	1434.34	1261.81	1434.1	1140.29	736.817	646.939	644.171	883.959	950.775	925.761	409.776	387.624	333.625	466.902	433.489	474.031	2095.09	2123.02	2168.17	1298.85	1185.58	1142.08	2788.52	2680.69	2287.93	482.566	450.216	478.592	340.236	363.99	333.529	1498.33	1178.83	1540.98	1929.1	2190.52	1940.42	565.401
50	unidentified	*	0	992.7	527.37	1.30484	436.298	429.391	398.936	578.748	539.441	556.647	664.567	642.673	658.225	581.332	576.536	568.455	536.889	494.129	521.159	352.043	338.795	326.781	392.96	347.203	369.551	488.212	518.883	542.977	670.388	672.81	662.469	468.222	464.426	467.162	539.876	546.64	532.699	456.224	474.497	478.896	519.368	508.818	489.06	487.657	459.824	491.713	401.234
[truncated: 20 more columns]
